# Supplementary material for: Epigenetic activation of the FLT3 gene by ZNF384 fusion confers a therapeutic susceptibility in acute lymphoblastic leukemia
Source: Nat Commun. 2022 Sep 14;13:5401. doi: 10.1038/s41467-022-33143-w (PMC9474531; doi:10.1038/s41467-022-33143-w)
Supplement: Supplementary file 4 — Supplementary Data 1 [file 41467_2022_33143_MOESM4_ESM.xlsx]

## Sheet: Supp Data1
Supplementary Data 1. Genome-wide DNA interactions mediated by ZNF384 in TCZ PDX samples*
Left interaction region			Right interaction region			# of interactions
chr10	86325	86976	chr10	3424828	3425358	3
chr10	123449	124005	chr10	385875	386555	3
chr10	128246	128800	chr10	13993671	13994239	3
chr10	135631	136208	chr10	1049285	1049908	4
chr10	135649	136209	chr10	93769398	93770034	5
chr10	140610	141261	chr10	926224	926837	3
chr10	175177	175706	chr10	238643	239287	5
chr10	187621	188178	chr10	769192	769782	3
chr10	232826	233357	chr10	892808	893463	12
chr10	234981	235577	chr10	866607	867197	9
chr10	243973	244538	chr10	993671	994326	3
chr10	249640	250294	chr10	329228	329799	5
chr10	259526	260494	chr10	273230	274405	12
chr10	259526	260139	chr10	306275	306878	3
chr10	260937	261521	chr10	317461	318024	7
chr10	256833	257925	chr10	328500	329602	5
chr10	260366	261023	chr10	393165	393733	16
chr10	260782	261392	chr10	638097	638725	3
chr10	257462	258045	chr10	755778	756485	4
chr10	261478	262027	chr10	931773	932401	5
chr10	261429	262119	chr10	72489528	72490067	3
chr10	294490	295142	chr10	58349307	58349853	9
chr10	307758	309371	chr10	316749	317749	5
chr10	306611	307134	chr10	660388	661025	4
chr10	311811	312462	chr10	351750	352341	4
chr10	312640	313291	chr10	505223	505784	3
chr10	316611	317247	chr10	408050	408590	4
chr10	316769	317347	chr10	802331	803056	3
chr10	325330	325930	chr10	370759	371307	3
chr10	329867	330520	chr10	823393	823955	4
chr10	330912	331567	chr10	363147	363736	18
chr10	333784	334434	chr10	2296063	2296635	7
chr10	351338	351896	chr10	932138	932692	6
chr10	350750	351339	chr10	103981651	103982275	4
chr10	386601	387217	chr10	417867	418508	3
chr10	393205	393856	chr10	12383001	12383581	13
chr10	451706	452357	chr10	133256419	133257042	5
chr10	468517	469073	chr10	3075894	3076446	3
chr10	498309	498947	chr10	86969481	86970065	3
chr10	505274	505800	chr10	515263	515814	3
chr10	512876	513450	chr10	595117	595727	14
chr10	525957	526610	chr10	10249674	10250280	12
chr10	534625	535258	chr10	801730	802287	14
chr10	559620	560145	chr10	568741	569469	4
chr10	575237	575771	chr10	14751289	14751889	10
chr10	587032	587670	chr10	652109	652658	3
chr10	634757	635281	chr10	973275	973926	3
chr10	744290	744843	chr10	1029715	1030366	3
chr10	803586	804199	chr10	26273967	26274560	3
chr10	901616	902209	chr10	1048880	1049532	7
chr10	931587	932202	chr10	1049619	1050271	3
chr10	931202	931760	chr10	23382714	23383365	3
chr10	933918	934495	chr10	1032953	1033595	12
chr10	944499	945128	chr10	1050401	1051001	5
chr10	1044773	1045422	chr10	1054234	1054853	6
chr10	1050375	1051001	chr10	22339978	22340512	3
chr10	1056215	1056824	chr10	1455391	1456036	6
chr10	1055732	1056310	chr10	5814965	5815538	4
chr10	1114979	1115576	chr10	1129718	1130349	6
chr10	1420918	1421556	chr10	2098669	2099277	3
chr10	1467633	1468284	chr10	1479337	1479909	3
chr10	1476568	1477087	chr10	1705237	1705889	4
chr10	1481418	1482069	chr10	1507999	1508567	3
chr10	1489277	1489886	chr10	6183837	6184434	3
chr10	1491242	1491802	chr10	5629155	5629825	14
chr10	1526125	1526674	chr10	100233068	100233683	7
chr10	1573354	1573897	chr10	1581569	1582121	4
chr10	1737915	1738483	chr10	26719154	26719713	5
chr10	1874934	1875572	chr10	19592469	19593099	19
chr10	1960345	1960910	chr10	2836518	2837169	3
chr10	1962738	1963280	chr10	132966396	132967066	3
chr10	2032429	2032994	chr10	2049996	2050635	4
chr10	2146321	2146866	chr10	2190449	2191090	7
chr10	2243555	2244093	chr10	27556750	27557401	3
chr10	2255118	2255752	chr10	2306035	2306735	7
chr10	2321132	2321700	chr10	3761450	3762006	4
chr10	2338282	2338934	chr10	4179913	4180494	8
chr10	2360791	2361346	chr10	3075446	3076056	4
chr10	2362936	2363526	chr10	14488422	14488999	5
chr10	2421328	2421878	chr10	37881470	37882035	3
chr10	2593119	2593839	chr10	5462128	5462726	3
chr10	2785279	2785844	chr10	10019020	10019743	3
chr10	2807045	2807628	chr10	5501142	5501793	3
chr10	2877635	2878514	chr10	22447304	22447828	3
chr10	2899456	2900037	chr10	2931678	2932496	3
chr10	2905916	2906490	chr10	23945691	23946293	3
chr10	2915635	2916191	chr10	27604940	27605573	6
chr10	3005098	3005725	chr10	3036096	3036697	3
chr10	3046298	3046833	chr10	3064734	3065386	4
chr10	3064850	3065447	chr10	3075351	3075903	12
chr10	3064052	3065033	chr10	3172433	3173564	8
chr10	3064879	3065447	chr10	4762495	4763095	14
chr10	3071303	3072038	chr10	3081571	3082091	9
chr10	3075869	3076447	chr10	3092501	3093182	4
chr10	3075825	3076447	chr10	3107713	3108278	9
chr10	3075351	3076115	chr10	3137396	3138477	16
chr10	3077235	3077889	chr10	76238719	76239246	11
chr10	3090762	3091349	chr10	3111316	3111847	3
chr10	3093459	3094010	chr10	3640412	3641156	19
chr10	3093596	3094225	chr10	4060006	4060547	9
chr10	3138463	3139003	chr10	23497424	23498075	3
chr10	3174525	3175165	chr10	4013331	4013932	11
chr10	3172444	3173026	chr10	5442763	5443414	6
chr10	3172581	3173100	chr10	119798236	119798839	7
chr10	3193292	3193843	chr10	3208930	3209581	12
chr10	3260247	3260877	chr10	3328272	3328923	11
chr10	3270397	3270939	chr10	3278227	3279215	3
chr10	3281678	3282246	chr10	6013767	6014402	10
chr10	3325852	3326503	chr10	3384569	3385167	3
chr10	3382378	3383029	chr10	22071987	22072541	3
chr10	3402798	3403408	chr10	5441922	5442573	3
chr10	3408953	3409509	chr10	3527788	3528439	3
chr10	3429806	3430414	chr10	3483499	3484040	3
chr10	3466109	3466746	chr10	3880899	3881496	16
chr10	3474934	3475585	chr10	3484999	3485541	3
chr10	3532660	3533311	chr10	3897043	3897669	3
chr10	3553720	3554283	chr10	4123908	4124545	15
chr10	3553929	3554574	chr10	8507885	8508496	7
chr10	3570451	3571000	chr10	3606575	3607213	4
chr10	3597993	3598647	chr10	3623668	3624225	11
chr10	3607002	3607612	chr10	4135052	4135616	3
chr10	3640624	3641175	chr10	3715940	3716529	3
chr10	3640412	3641032	chr10	62526450	62527079	9
chr10	3703260	3703856	chr10	17582526	17583183	20
chr10	3720179	3720768	chr10	3748294	3748910	7
chr10	3727166	3727709	chr10	35044125	35044714	5
chr10	3729862	3730455	chr10	3747917	3748571	6
chr10	3734151	3735197	chr10	3748362	3749331	7
chr10	3748289	3748910	chr10	3782657	3783203	8
chr10	3748284	3748910	chr10	3785108	3786108	4
chr10	3747913	3748563	chr10	3807552	3808082	5
chr10	3776379	3776948	chr10	3785140	3785743	7
chr10	3784743	3785679	chr10	3874150	3874894	6
chr10	3784380	3784987	chr10	3880317	3880974	8
chr10	3784487	3785139	chr10	3906735	3907256	3
chr10	3807973	3808559	chr10	3944876	3945487	3
chr10	3807393	3807929	chr10	6928264	6928894	9
chr10	3809690	3810341	chr10	3932342	3932865	16
chr10	3821613	3822230	chr10	3882447	3883047	5
chr10	3826329	3826867	chr10	5698671	5699305	3
chr10	3847335	3847986	chr10	3857559	3858127	3
chr10	3896312	3896871	chr10	3915096	3915747	3
chr10	3918008	3918589	chr10	4469949	4470597	3
chr10	3933630	3934154	chr10	4264907	4265525	5
chr10	3981301	3981858	chr10	4131762	4132406	18
chr10	3990738	3991283	chr10	4950868	4951459	3
chr10	3991782	3992417	chr10	4015584	4016231	5
chr10	4007442	4007988	chr10	4262836	4263430	3
chr10	4044891	4045486	chr10	4262862	4263471	3
chr10	4081942	4082591	chr10	4317427	4317953	4
chr10	4084659	4085261	chr10	4119424	4120016	6
chr10	4085088	4085659	chr10	4733604	4734243	3
chr10	4107718	4108369	chr10	4576820	4577434	3
chr10	4118764	4119288	chr10	4447910	4448567	6
chr10	4120247	4120899	chr10	28537370	28537984	6
chr10	4131725	4132380	chr10	4142808	4143423	14
chr10	4131257	4131913	chr10	4730885	4731413	15
chr10	4131794	4132408	chr10	29781469	29782057	22
chr10	4158053	4158682	chr10	4209285	4209910	14
chr10	4285073	4285670	chr10	26172047	26172617	5
chr10	4316999	4317601	chr10	4333802	4334453	4
chr10	4334489	4335041	chr10	8040075	8040611	5
chr10	4427152	4427726	chr10	123837997	123838525	7
chr10	4780328	4780892	chr10	5428385	5429019	3
chr10	4783265	4783792	chr10	7433974	7434627	8
chr10	4812978	4813560	chr10	7974974	7975495	3
chr10	4814549	4815083	chr10	5309511	5310093	3
chr10	4826328	4826853	chr10	5977685	5978249	3
chr10	4955407	4956056	chr10	5002057	5002597	6
chr10	5260075	5260705	chr10	5943997	5944626	3
chr10	5417594	5418245	chr10	128125449	128126005	4
chr10	5428359	5429010	chr10	77810127	77810653	3
chr10	5440988	5441948	chr10	5591425	5592562	7
chr10	5440988	5441653	chr10	5644528	5645128	3
chr10	5441839	5442960	chr10	5655119	5655792	17
chr10	5447010	5447556	chr10	5852716	5853367	6
chr10	5448591	5449229	chr10	5479475	5480034	14
chr10	5448588	5449229	chr10	5619722	5620245	3
chr10	5490520	5491066	chr10	5577536	5578188	5
chr10	5529926	5530475	chr10	6085644	6086295	10
chr10	5535688	5536271	chr10	5818837	5819376	5
chr10	5538205	5538853	chr10	5546251	5546858	3
chr10	5538816	5539467	chr10	5561725	5562267	3
chr10	5538537	5539120	chr10	5649439	5650098	6
chr10	5538500	5539500	chr10	6150713	6151259	3
chr10	5549638	5550193	chr10	5558529	5559090	3
chr10	5547999	5548908	chr10	5629534	5630142	3
chr10	5596508	5597041	chr10	5780745	5781398	7
chr10	5608340	5608863	chr10	5804817	5805460	13
chr10	5612848	5613477	chr10	5622188	5622752	3
chr10	5629503	5630684	chr10	5644528	5645640	3
chr10	5629644	5630284	chr10	11244441	11245017	5
chr10	5629112	5629634	chr10	21550339	21550968	5
chr10	5644710	5645361	chr10	5692788	5693316	6
chr10	5646843	5647380	chr10	5804817	5805402	11
chr10	5650083	5650734	chr10	5697822	5698348	3
chr10	5656000	5656652	chr10	5678186	5678738	6
chr10	5656225	5656827	chr10	5686340	5686991	3
chr10	5662237	5662873	chr10	5775715	5776271	4
chr10	5669440	5670094	chr10	6048761	6049326	6
chr10	5675761	5676362	chr10	6409571	6410222	3
chr10	5686698	5687257	chr10	5695059	5695710	3
chr10	5692464	5693019	chr10	5703408	5704057	7
chr10	5714285	5714936	chr10	66651140	66651762	3
chr10	5716517	5717100	chr10	5887515	5888121	6
chr10	5716166	5716727	chr10	6328497	6329130	7
chr10	5718212	5718866	chr10	30599472	30600053	8
chr10	5722992	5723622	chr10	5840442	5840995	14
chr10	5725793	5726334	chr10	5904107	5904758	4
chr10	5728022	5728658	chr10	5813266	5813905	8
chr10	5775838	5776489	chr10	12544895	12545523	5
chr10	5802015	5802667	chr10	13104035	13104582	3
chr10	5813266	5814304	chr10	5830902	5831456	3
chr10	5813238	5813884	chr10	5840393	5841442	3
chr10	5811951	5812602	chr10	5852171	5852736	3
chr10	5812524	5813157	chr10	70982384	70983035	7
chr10	5820946	5821514	chr10	5933273	5933801	3
chr10	5830599	5831206	chr10	5869139	5869779	3
chr10	5840390	5840931	chr10	5977685	5978292	12
chr10	5843036	5843894	chr10	5852171	5852809	3
chr10	5843578	5844165	chr10	5878860	5879442	3
chr10	5844737	5845348	chr10	5898860	5899412	6
chr10	5844737	5845414	chr10	5946900	5947525	12
chr10	5846232	5846838	chr10	6066286	6066862	17
chr10	5889760	5890369	chr10	5946525	5947062	7
chr10	5889706	5890264	chr10	5951124	5951718	5
chr10	5889480	5890081	chr10	6348187	6348717	3
chr10	5890145	5890761	chr10	6911154	6911813	5
chr10	5889760	5890384	chr10	6928147	6928671	4
chr10	5916078	5916639	chr10	6487871	6488522	3
chr10	5943406	5944057	chr10	8070018	8070597	3
chr10	5988648	5989299	chr10	6368153	6368682	3
chr10	6010557	6011152	chr10	6258185	6258829	8
chr10	6013603	6014420	chr10	6086121	6087121	20
chr10	6032759	6033411	chr10	6049437	6050047	3
chr10	6136245	6136828	chr10	6291664	6292319	13
chr10	6144360	6144986	chr10	6301688	6302249	15
chr10	6151250	6152327	chr10	6163168	6164144	5
chr10	6151895	6152472	chr10	6185118	6185769	3
chr10	6150837	6151488	chr10	6188789	6189417	4
chr10	6151789	6152327	chr10	6188951	6189605	11
chr10	6151436	6152086	chr10	6385381	6385913	5
chr10	6158253	6158980	chr10	6207786	6208324	11
chr10	6158313	6158911	chr10	6409248	6409846	3
chr10	6163531	6164382	chr10	6275036	6276036	7
chr10	6162072	6162619	chr10	11822825	11823410	3
chr10	6170721	6171262	chr10	11833846	11834497	3
chr10	6171462	6172113	chr10	6580018	6580560	3
chr10	6174442	6175094	chr10	7772182	7772736	3
chr10	6188465	6189345	chr10	6241416	6242069	3
chr10	6191821	6192438	chr10	12663067	12663604	10
chr10	6195622	6196188	chr10	6401283	6401870	3
chr10	6199538	6200191	chr10	6388830	6389352	8
chr10	6202128	6203252	chr10	6401988	6403579	3
chr10	6228212	6228738	chr10	6400557	6401160	4
chr10	6238702	6239290	chr10	6400158	6400759	9
chr10	6238804	6239325	chr10	7411806	7412457	3
chr10	6241789	6242416	chr10	6400597	6401158	16
chr10	6253076	6253713	chr10	6300747	6301362	6
chr10	6253519	6254076	chr10	7410520	7411116	12
chr10	6269742	6270384	chr10	7411507	7412070	3
chr10	6275255	6276036	chr10	6291987	6292866	7
chr10	6275400	6276036	chr10	6299462	6300113	8
chr10	6275036	6275885	chr10	6315114	6315653	3
chr10	6276289	6276942	chr10	7351705	7352247	5
chr10	6285961	6286608	chr10	6340646	6341189	5
chr10	6291223	6291906	chr10	6299923	6300501	3
chr10	6292208	6292861	chr10	6318946	6319515	16
chr10	6291584	6292152	chr10	6388630	6389180	3
chr10	6299817	6301039	chr10	6328497	6329474	5
chr10	6300338	6300918	chr10	30177246	30177782	3
chr10	6301500	6302112	chr10	6319587	6320150	3
chr10	6304253	6304905	chr10	6312601	6313229	5
chr10	6304164	6304871	chr10	6329121	6329696	6
chr10	6305076	6305729	chr10	6803070	6803596	11
chr10	6305292	6306076	chr10	45577930	45578468	3
chr10	6311717	6312273	chr10	6328497	6329130	4
chr10	6312209	6312762	chr10	6400158	6400784	11
chr10	6320325	6320866	chr10	6335765	6336423	7
chr10	6328495	6329846	chr10	6348182	6348903	16
chr10	6329993	6330565	chr10	6964862	6965513	5
chr10	6328497	6329130	chr10	12880695	12881277	5
chr10	6328495	6329095	chr10	79571323	79571930	9
chr10	6364667	6365214	chr10	11550228	11550866	3
chr10	6365030	6365668	chr10	12689704	12690342	7
chr10	6375449	6376100	chr10	6579098	6579703	3
chr10	6376677	6377310	chr10	6389369	6389929	3
chr10	6381833	6382475	chr10	6401427	6401971	4
chr10	6382036	6382575	chr10	128128524	128129160	6
chr10	6383353	6383965	chr10	6394162	6394813	4
chr10	6402304	6402899	chr10	6412353	6412905	7
chr10	6409898	6410995	chr10	7410212	7410973	3
chr10	6429025	6429575	chr10	7728044	7728676	3
chr10	6473582	6474164	chr10	6638061	6638712	4
chr10	6510320	6510863	chr10	35429461	35430100	3
chr10	6523415	6524011	chr10	7935353	7936004	3
chr10	6549081	6549697	chr10	6664562	6665173	20
chr10	6611503	6612154	chr10	7410521	7411110	3
chr10	6628079	6628730	chr10	6637818	6638389	3
chr10	6637212	6637737	chr10	6665237	6665888	7
chr10	6638070	6638712	chr10	6666439	6666991	4
chr10	6638059	6638704	chr10	7799367	7799991	8
chr10	6640460	6641111	chr10	6810129	6810745	4
chr10	6652334	6652947	chr10	7006339	7006910	5
chr10	6667463	6668097	chr10	7334087	7334702	3
chr10	6666813	6667402	chr10	7410432	7411083	3
chr10	6759460	6759990	chr10	14589146	14589750	3
chr10	6788635	6789287	chr10	7493667	7494193	10
chr10	6791937	6792588	chr10	7369607	7370151	3
chr10	6793780	6794388	chr10	7510863	7511425	13
chr10	6822443	6822974	chr10	7410521	7411106	6
chr10	6826520	6827104	chr10	6865070	6865721	5
chr10	6840890	6841422	chr10	6927913	6928466	4
chr10	6843161	6843705	chr10	7411599	7412141	3
chr10	6878659	6879288	chr10	7476300	7476850	4
chr10	6883578	6884228	chr10	11872436	11872966	9
chr10	6886776	6887419	chr10	104741032	104741592	5
chr10	6891103	6891651	chr10	7185421	7186034	3
chr10	6893147	6893802	chr10	7124164	7124751	14
chr10	6912814	6913363	chr10	6920447	6921058	4
chr10	6912591	6913181	chr10	6921140	6921791	3
chr10	6911732	6912473	chr10	6928276	6928834	10
chr10	6914093	6914669	chr10	7188173	7188820	3
chr10	6910748	6911301	chr10	7386805	7387456	3
chr10	6910181	6911059	chr10	7435384	7436070	14
chr10	6917221	6917783	chr10	6931114	6931635	3
chr10	6917121	6917777	chr10	6939866	6940402	11
chr10	6917196	6917785	chr10	6959065	6959679	8
chr10	6916296	6916947	chr10	7046461	7047015	3
chr10	6916692	6917227	chr10	7067409	7068025	11
chr10	6917159	6917783	chr10	7191774	7192303	4
chr10	6916227	6916788	chr10	7410520	7411126	19
chr10	6916799	6917376	chr10	7411244	7411885	3
chr10	6919781	6920755	chr10	7410519	7411521	25
chr10	6923074	6923729	chr10	7493120	7493730	16
chr10	6924116	6924767	chr10	7092453	7093051	6
chr10	6926063	6926594	chr10	7410521	7411106	5
chr10	6928272	6928907	chr10	6940894	6941525	7
chr10	6927154	6928107	chr10	7410521	7411116	10
chr10	6940525	6941103	chr10	7034489	7035140	3
chr10	6950115	6950670	chr10	7045746	7046389	4
chr10	6985690	6986223	chr10	7410521	7411118	9
chr10	6987181	6987760	chr10	18152690	18153250	3
chr10	6990540	6991064	chr10	7178535	7179222	16
chr10	7003456	7004012	chr10	7152454	7153047	6
chr10	7008865	7009462	chr10	7185844	7186495	3
chr10	7031965	7032543	chr10	7439297	7439845	3
chr10	7066093	7066748	chr10	16495683	16496266	9
chr10	7068105	7068748	chr10	7101290	7101909	3
chr10	7103164	7103737	chr10	7410521	7411128	14
chr10	7117474	7118099	chr10	7169342	7169913	3
chr10	7121380	7121964	chr10	7525172	7525784	6
chr10	7122385	7123036	chr10	7410521	7411116	3
chr10	7145854	7146505	chr10	48571237	48571826	3
chr10	7186452	7187107	chr10	7269985	7270539	4
chr10	7192758	7193368	chr10	18691823	18692409	5
chr10	7202685	7203260	chr10	7410521	7411122	15
chr10	7217129	7217780	chr10	7406935	7407545	4
chr10	7230480	7231104	chr10	7410521	7411105	13
chr10	7269045	7269752	chr10	7411888	7412455	8
chr10	7269723	7270375	chr10	69573756	69574385	14
chr10	7282200	7282760	chr10	9124493	9125061	3
chr10	7314082	7314733	chr10	7325681	7326285	3
chr10	7321965	7322508	chr10	8739977	8740556	3
chr10	7333179	7333794	chr10	11398897	11399452	3
chr10	7372465	7373098	chr10	7500487	7501094	6
chr10	7376139	7376805	chr10	7389175	7389750	14
chr10	7393003	7393661	chr10	11363711	11364239	8
chr10	7410521	7411521	chr10	7480356	7481233	16
chr10	7410521	7411116	chr10	7499746	7500271	4
chr10	7410520	7411124	chr10	11542854	11543389	12
chr10	7410521	7411122	chr10	13914171	13914788	15
chr10	7410520	7411128	chr10	15479414	15479965	20
chr10	7410520	7411118	chr10	68534596	68535248	11
chr10	7428223	7428779	chr10	16944630	16945247	6
chr10	7492609	7493211	chr10	13915734	13916265	5
chr10	7506676	7507281	chr10	11262831	11263469	6
chr10	7507809	7508429	chr10	7777400	7778022	5
chr10	7513256	7513908	chr10	35096225	35096837	4
chr10	7516630	7517181	chr10	7525196	7525848	6
chr10	7516517	7517139	chr10	12036882	12037457	13
chr10	7662654	7663180	chr10	7830231	7830824	7
chr10	7709492	7710144	chr10	24879025	24879560	5
chr10	7748475	7749058	chr10	7759255	7759782	6
chr10	7787649	7788267	chr10	7818363	7818948	4
chr10	7792051	7792656	chr10	13307974	13308740	3
chr10	7817668	7818206	chr10	8037222	8037794	5
chr10	7817349	7818000	chr10	9210226	9210779	5
chr10	7817947	7818518	chr10	11328517	11329066	6
chr10	7817668	7818221	chr10	29097557	29098416	4
chr10	7823428	7823961	chr10	7833143	7833748	4
chr10	7861550	7862110	chr10	9356054	9356710	6
chr10	7862367	7862894	chr10	23946222	23946793	4
chr10	7863056	7863666	chr10	9067629	9068164	6
chr10	7872179	7872749	chr10	9329407	9329946	4
chr10	7892709	7893361	chr10	12814679	12815301	17
chr10	7925744	7926395	chr10	8064153	8064712	22
chr10	7975902	7976996	chr10	7984813	7985893	10
chr10	7984871	7985836	chr10	11702925	11703458	4
chr10	7994730	7995329	chr10	20223933	20224563	5
chr10	8006123	8006730	chr10	8044775	8045310	7
chr10	8038286	8038814	chr10	8407315	8407965	3
chr10	8048688	8049209	chr10	8065541	8066192	11
chr10	8050462	8051074	chr10	8065673	8066245	5
chr10	8057425	8057999	chr10	8069836	8070488	4
chr10	8059196	8059803	chr10	8412991	8413642	5
chr10	8060491	8061085	chr10	8070484	8071018	3
chr10	8060457	8061055	chr10	8542208	8542819	6
chr10	8062901	8063489	chr10	8082671	8083308	3
chr10	8064237	8064850	chr10	8084732	8085284	15
chr10	8065889	8066482	chr10	8098093	8098731	8
chr10	8065588	8066225	chr10	8189643	8190202	10
chr10	8066500	8067049	chr10	11628527	11629184	7
chr10	8085556	8086152	chr10	15171555	15172129	9
chr10	8110203	8110854	chr10	8127007	8127528	5
chr10	8220271	8220863	chr10	8739805	8740454	11
chr10	8234571	8235182	chr10	59821618	59822264	5
chr10	8369527	8370086	chr10	8387791	8388442	4
chr10	8458349	8458907	chr10	15908792	15909427	3
chr10	8468126	8468705	chr10	14750942	14751462	6
chr10	8503263	8503864	chr10	8932091	8932631	6
chr10	8504077	8504668	chr10	8512617	8513305	3
chr10	8581998	8582611	chr10	56215164	56215784	3
chr10	8692274	8692804	chr10	8741138	8741789	3
chr10	8695352	8695960	chr10	8812839	8813374	4
chr10	8699739	8700280	chr10	8738379	8739030	3
chr10	8713287	8713938	chr10	8928175	8928720	3
chr10	8722518	8723120	chr10	8872206	8872747	3
chr10	8796030	8796597	chr10	44149301	44149857	6
chr10	9067672	9068250	chr10	9097060	9097632	3
chr10	9104637	9105281	chr10	9127236	9127813	3
chr10	9124242	9124813	chr10	24511556	24512207	4
chr10	9332152	9332803	chr10	11414007	11414643	3
chr10	9439746	9440378	chr10	10046487	10047093	4
chr10	9555762	9556358	chr10	25597292	25597943	3
chr10	9649636	9650287	chr10	117990287	117990913	4
chr10	9809759	9810302	chr10	90859266	90859823	4
chr10	10157829	10158481	chr10	121779049	121779577	14
chr10	10210963	10211572	chr10	24003079	24003730	4
chr10	10284982	10285528	chr10	16109345	16109998	9
chr10	10402301	10402952	chr10	11435120	11435689	3
chr10	10518141	10518703	chr10	10752407	10753044	3
chr10	10701104	10701680	chr10	10728133	10728839	4
chr10	10845021	10845650	chr10	14109648	14110240	3
chr10	11000848	11001499	chr10	11270278	11270827	3
chr10	11051156	11051713	chr10	99517240	99517893	14
chr10	11123741	11124299	chr10	11144869	11145477	13
chr10	11133230	11133831	chr10	11231655	11232239	3
chr10	11159992	11160627	chr10	11192067	11192637	3
chr10	11165014	11166008	chr10	11175103	11176103	3
chr10	11164343	11164884	chr10	11190255	11190908	4
chr10	11170158	11170720	chr10	11190485	11191137	6
chr10	11178777	11179311	chr10	11190271	11190922	9
chr10	11178010	11178585	chr10	11243295	11243877	5
chr10	11178140	11178750	chr10	11298313	11298880	3
chr10	11177860	11178429	chr10	11554428	11555029	4
chr10	11215839	11216362	chr10	11554427	11555019	3
chr10	11215530	11216166	chr10	119064695	119065278	5
chr10	11225634	11226216	chr10	11257419	11258125	3
chr10	11242535	11243074	chr10	11662333	11663000	7
chr10	11251964	11252484	chr10	11841895	11842546	3
chr10	11263380	11264031	chr10	13743140	13743695	3
chr10	11270997	11271604	chr10	11439648	11440217	4
chr10	11294333	11294856	chr10	11343122	11343771	3
chr10	11294244	11294856	chr10	12403537	12404161	3
chr10	11331258	11331909	chr10	11813808	11814444	5
chr10	11335090	11335698	chr10	11439650	11440229	8
chr10	11393680	11394246	chr10	36104946	36105612	12
chr10	11405119	11406147	chr10	11554332	11555383	12
chr10	11417180	11417817	chr10	11767633	11768284	3
chr10	11426347	11426901	chr10	58431158	58431683	5
chr10	11448080	11448627	chr10	11459733	11460352	3
chr10	11459351	11459955	chr10	25921603	25922254	3
chr10	11485175	11485750	chr10	11759302	11759900	3
chr10	11496464	11497049	chr10	11811097	11811680	8
chr10	11515950	11516491	chr10	33076784	33077447	10
chr10	11543415	11543988	chr10	11800151	11800792	5
chr10	11542105	11542685	chr10	110235123	110235751	7
chr10	11548986	11549631	chr10	11599618	11600201	3
chr10	11554429	11555350	chr10	11573622	11574352	3
chr10	11554300	11554896	chr10	11702022	11702548	3
chr10	11554145	11554766	chr10	12211194	12211839	4
chr10	11559800	11560343	chr10	11586342	11587342	3
chr10	11589052	11589651	chr10	11599719	11600292	4
chr10	11588881	11589525	chr10	11716726	11717294	4
chr10	11588652	11589176	chr10	17893845	17894473	7
chr10	11607994	11608962	chr10	11702628	11703237	3
chr10	11612023	11612702	chr10	11625876	11626410	12
chr10	11611537	11612189	chr10	11699124	11699738	6
chr10	11617136	11617726	chr10	77497685	77498336	4
chr10	11618759	11619353	chr10	11658830	11659375	3
chr10	11619579	11620102	chr10	11670833	11671458	3
chr10	11653308	11653841	chr10	12059837	12060417	3
chr10	11662388	11663033	chr10	11672962	11673540	3
chr10	11678494	11679089	chr10	11993705	11994255	3
chr10	11680872	11681464	chr10	11689396	11690092	5
chr10	11681711	11682315	chr10	11708931	11709502	6
chr10	11685574	11686238	chr10	11708588	11709154	7
chr10	11689396	11690092	chr10	11710625	11711155	3
chr10	11688946	11689579	chr10	11716345	11716970	11
chr10	11754427	11755078	chr10	11826864	11827405	5
chr10	11759878	11760448	chr10	96117915	96118587	8
chr10	11782230	11782864	chr10	11809198	11809850	9
chr10	11782277	11782925	chr10	11826455	11827085	5
chr10	11785579	11786225	chr10	11837704	11838301	7
chr10	11786243	11786805	chr10	11829242	11829896	18
chr10	11794157	11794713	chr10	11981643	11982295	3
chr10	11800582	11801233	chr10	11813414	11814002	5
chr10	11800994	11801586	chr10	11815666	11816314	5
chr10	11813231	11813920	chr10	11829660	11830827	3
chr10	11819914	11820516	chr10	11854374	11854948	6
chr10	11820010	11820599	chr10	11995228	11995850	11
chr10	11828058	11828608	chr10	11843604	11844238	6
chr10	11827608	11828137	chr10	11848219	11848870	3
chr10	11829233	11829903	chr10	11855962	11856501	14
chr10	11829233	11829872	chr10	11983813	11984387	11
chr10	11829233	11829772	chr10	12050279	12050907	5
chr10	11829233	11829760	chr10	12061544	12062154	7
chr10	11829691	11830233	chr10	12271588	12272239	8
chr10	11844241	11844892	chr10	12156964	12157554	5
chr10	11844851	11845440	chr10	14760976	14761555	4
chr10	11848264	11848790	chr10	124943140	124943791	3
chr10	11858978	11859716	chr10	12098776	12099317	6
chr10	11867173	11867771	chr10	11876788	11877502	10
chr10	11871781	11872339	chr10	12777967	12778618	3
chr10	11881521	11882061	chr10	12066558	12067212	25
chr10	11905565	11906161	chr10	12498951	12499604	8
chr10	11945133	11945691	chr10	17546875	17547488	3
chr10	11971450	11972032	chr10	71851493	71852092	4
chr10	11983402	11984054	chr10	12239554	12240093	4
chr10	11989272	11989816	chr10	12556985	12557601	7
chr10	11994057	11994610	chr10	12049789	12050442	7
chr10	12007217	12007773	chr10	12033596	12034247	3
chr10	12021858	12022475	chr10	12418921	12419493	4
chr10	12024319	12024881	chr10	12075058	12075711	3
chr10	12033944	12034477	chr10	12810188	12810841	9
chr10	12042353	12043768	chr10	12052058	12053720	11
chr10	12042372	12042895	chr10	12069471	12070093	10
chr10	12044947	12045705	chr10	12066237	12067313	3
chr10	12047836	12048889	chr10	12066911	12067504	3
chr10	12052058	12053194	chr10	12068223	12069051	5
chr10	12052698	12053349	chr10	12103705	12104282	3
chr10	12052413	12053058	chr10	12119417	12120051	6
chr10	12052517	12053127	chr10	12349625	12350203	3
chr10	12051960	12052508	chr10	68528950	68529604	7
chr10	12057229	12057853	chr10	12074142	12074668	4
chr10	12059372	12060339	chr10	12068139	12068769	6
chr10	12059371	12060313	chr10	12069808	12070543	3
chr10	12059801	12060442	chr10	13272138	13272677	4
chr10	12059980	12060532	chr10	13406096	13406748	6
chr10	12064331	12064973	chr10	12120174	12120755	10
chr10	12063791	12064364	chr10	12176218	12176832	4
chr10	12069171	12069824	chr10	12079634	12080173	8
chr10	12069181	12069741	chr10	12130329	12130909	5
chr10	12070702	12071350	chr10	12618791	12619353	3
chr10	12069409	12070060	chr10	17605971	17606562	11
chr10	12069183	12069741	chr10	68956974	68957569	5
chr10	12073145	12073718	chr10	72456670	72457294	9
chr10	12075632	12076227	chr10	12112524	12113175	3
chr10	12080709	12081340	chr10	12105226	12105877	3
chr10	12089545	12090197	chr10	14886033	14886588	6
chr10	12089636	12090241	chr10	17020667	17021192	4
chr10	12093724	12094244	chr10	12419845	12420497	3
chr10	12095288	12095936	chr10	12166283	12166856	3
chr10	12099367	12099942	chr10	12120216	12120755	3
chr10	12099745	12100381	chr10	12183768	12184345	6
chr10	12125090	12125739	chr10	12350557	12351129	3
chr10	12130133	12130678	chr10	12156954	12157543	4
chr10	12134341	12134992	chr10	12217464	12218066	3
chr10	12146521	12147079	chr10	30040830	30041475	4
chr10	12156966	12157764	chr10	12748351	12748877	3
chr10	12195600	12196252	chr10	12304051	12304593	4
chr10	12194995	12195546	chr10	12309761	12310300	3
chr10	12195547	12196179	chr10	12672716	12673343	3
chr10	12195437	12195995	chr10	13579250	13579869	14
chr10	12196806	12197350	chr10	12336141	12336782	5
chr10	12238408	12239569	chr10	12344493	12345188	5
chr10	12242650	12243236	chr10	12307518	12308168	5
chr10	12242784	12243372	chr10	12330468	12331333	3
chr10	12244531	12245184	chr10	12372505	12373118	10
chr10	12244512	12245164	chr10	12400248	12400839	3
chr10	12244031	12244683	chr10	12482038	12482612	13
chr10	12257741	12258379	chr10	12273976	12274596	11
chr10	12258166	12258767	chr10	12321512	12322081	16
chr10	12259882	12260449	chr10	12420937	12421565	11
chr10	12260856	12261406	chr10	12474156	12474781	15
chr10	12261338	12261902	chr10	12582832	12583483	3
chr10	12265702	12266727	chr10	12279037	12280031	11
chr10	12266047	12266703	chr10	12280941	12281512	21
chr10	12264251	12264902	chr10	12296042	12296653	4
chr10	12265583	12266232	chr10	12331828	12332389	3
chr10	12265341	12266232	chr10	12339612	12340612	10
chr10	12264153	12264696	chr10	12344075	12344677	7
chr10	12265769	12266500	chr10	12348504	12349478	5
chr10	12265341	12266552	chr10	12365613	12366613	3
chr10	12263962	12265118	chr10	12484838	12485927	4
chr10	12264762	12265329	chr10	12590506	12591061	4
chr10	12264329	12264917	chr10	12662151	12662713	3
chr10	12267311	12267949	chr10	12277909	12278520	15
chr10	12267251	12267809	chr10	12331917	12332564	10
chr10	12267978	12268545	chr10	12339117	12339768	5
chr10	12268909	12269435	chr10	12344966	12345577	4
chr10	12270181	12270724	chr10	12281676	12282254	6
chr10	12271176	12271771	chr10	12322166	12322817	10
chr10	12269615	12270266	chr10	12328404	12329032	5
chr10	12272148	12272754	chr10	12349528	12350204	4
chr10	12271756	12272408	chr10	12351585	12352132	9
chr10	12276838	12277413	chr10	12288474	12289126	4
chr10	12277970	12278620	chr10	12291260	12291876	16
chr10	12277879	12278532	chr10	12308526	12309095	9
chr10	12276443	12277051	chr10	12328405	12328970	12
chr10	12277647	12278559	chr10	12332042	12332983	25
chr10	12277109	12277761	chr10	12359859	12360485	10
chr10	12277450	12278080	chr10	12698997	12699573	3
chr10	12282000	12282617	chr10	12403591	12404189	15
chr10	12288228	12288867	chr10	12303927	12304578	3
chr10	12287837	12288488	chr10	63125022	63125627	8
chr10	12289635	12290255	chr10	12321848	12322416	5
chr10	12290131	12290698	chr10	12322935	12323561	3
chr10	12297379	12298030	chr10	12597511	12598094	4
chr10	12303376	12304248	chr10	12326916	12327916	15
chr10	12304865	12305483	chr10	12329626	12330158	4
chr10	12303219	12303811	chr10	12346260	12346884	6
chr10	12303487	12304219	chr10	12349923	12350469	10
chr10	12304108	12304727	chr10	12400074	12400606	4
chr10	12303964	12304487	chr10	12586447	12587011	3
chr10	12307266	12307809	chr10	12331915	12332561	6
chr10	12307773	12308383	chr10	13349813	13350464	4
chr10	12309112	12309641	chr10	12412014	12412666	9
chr10	12312933	12313528	chr10	12344075	12344684	16
chr10	12314785	12315400	chr10	12348843	12349494	3
chr10	12320301	12320920	chr10	12345771	12346422	10
chr10	12322723	12323869	chr10	12332057	12332752	4
chr10	12326862	12327445	chr10	12481656	12482191	3
chr10	12328806	12329405	chr10	12459752	12460404	7
chr10	12332075	12332689	chr10	12404126	12404777	3
chr10	12331877	12332523	chr10	12418493	12419073	5
chr10	12333033	12333594	chr10	12499712	12500297	3
chr10	12334757	12335546	chr10	12348503	12349130	11
chr10	12336643	12337295	chr10	12344887	12345493	3
chr10	12339103	12339757	chr10	12401300	12401850	13
chr10	12339574	12340267	chr10	12472298	12472853	6
chr10	12338566	12339105	chr10	12497761	12498412	5
chr10	12342489	12343140	chr10	12374241	12374862	4
chr10	12343030	12343682	chr10	12849518	12850105	9
chr10	12344967	12345540	chr10	12394513	12395034	3
chr10	12344074	12344650	chr10	12403175	12403826	4
chr10	12344075	12344686	chr10	12485177	12485828	5
chr10	12344076	12344721	chr10	12704071	12704651	3
chr10	12345742	12346392	chr10	12419650	12420238	10
chr10	12346364	12346894	chr10	12484324	12484942	4
chr10	12349636	12350203	chr10	12361148	12361801	6
chr10	12351170	12351790	chr10	12413231	12413817	4
chr10	12351528	12352132	chr10	12442866	12443517	5
chr10	12353520	12354079	chr10	12405123	12405731	3
chr10	12365613	12366410	chr10	12417569	12418326	3
chr10	12365613	12366192	chr10	12671007	12671658	3
chr10	12370739	12371339	chr10	17618006	17618659	9
chr10	12373687	12374646	chr10	12382590	12383294	5
chr10	12375636	12376290	chr10	12415083	12415643	15
chr10	12373429	12374034	chr10	12435433	12436007	10
chr10	12378770	12379381	chr10	12407299	12407900	17
chr10	12404641	12405319	chr10	12484126	12484753	5
chr10	12406608	12407267	chr10	12419310	12419833	8
chr10	12412426	12413009	chr10	12463809	12464344	3
chr10	12415208	12415823	chr10	12424158	12424735	5
chr10	12441280	12441828	chr10	12449416	12450038	14
chr10	12449038	12449563	chr10	12462620	12463226	7
chr10	12456211	12456838	chr10	12507235	12507765	8
chr10	12459150	12459801	chr10	12484298	12484841	3
chr10	12464249	12464900	chr10	12580392	12580936	8
chr10	12515599	12516191	chr10	12559134	12559679	5
chr10	12532172	12532825	chr10	12691003	12691575	5
chr10	12552372	12552951	chr10	29811514	29812156	4
chr10	12640038	12640631	chr10	65218504	65219079	6
chr10	12673031	12673615	chr10	32129729	32130359	4
chr10	12674077	12674723	chr10	12864143	12864684	7
chr10	12674477	12675112	chr10	13099927	13100466	11
chr10	12686741	12687331	chr10	13691620	13692183	8
chr10	12690706	12691492	chr10	14035547	14036069	15
chr10	12749124	12749655	chr10	49146526	49147177	3
chr10	12814140	12814737	chr10	62528008	62528545	3
chr10	12878236	12878827	chr10	13096975	13097499	3
chr10	12900765	12901414	chr10	70427450	70428036	6
chr10	12938605	12939170	chr10	12963910	12964474	7
chr10	12939643	12940300	chr10	23046461	23047036	4
chr10	12943237	12943870	chr10	22467142	22467728	4
chr10	12989690	12990293	chr10	13117636	13118244	12
chr10	13072796	13073317	chr10	27263899	27264526	3
chr10	13098096	13098736	chr10	13240901	13241445	13
chr10	13108642	13109184	chr10	13143447	13144165	3
chr10	13111470	13112084	chr10	18431100	18431734	3
chr10	13117991	13118612	chr10	13136261	13136862	3
chr10	13117362	13118013	chr10	13234008	13234529	5
chr10	13118051	13118586	chr10	13264833	13265407	3
chr10	13118061	13118612	chr10	13612121	13612701	4
chr10	13121150	13121681	chr10	13129827	13130428	3
chr10	13142904	13143567	chr10	13161076	13161640	17
chr10	13173229	13173770	chr10	13303060	13303712	9
chr10	13196950	13197588	chr10	13208824	13209354	3
chr10	13206157	13206792	chr10	13245810	13246414	12
chr10	13206526	13207046	chr10	13273695	13274302	5
chr10	13213064	13213654	chr10	13303575	13304179	6
chr10	13219389	13220040	chr10	13271757	13272365	5
chr10	13219247	13219898	chr10	13440269	13440804	4
chr10	13221171	13221762	chr10	13251926	13252519	3
chr10	13226037	13226933	chr10	13235137	13236138	3
chr10	13228852	13229508	chr10	14837849	14838377	5
chr10	13232882	13233475	chr10	78665410	78665941	3
chr10	13246838	13247490	chr10	13307670	13308213	3
chr10	13273706	13274362	chr10	13299660	13300202	11
chr10	13290077	13290683	chr10	13299012	13299611	8
chr10	13299884	13300533	chr10	13706789	13707316	6
chr10	13299966	13300533	chr10	13730767	13731414	3
chr10	13299952	13300533	chr10	46995116	46995767	4
chr10	13334349	13334927	chr10	13814564	13815204	17
chr10	13342860	13343403	chr10	14634079	14634675	5
chr10	13348601	13349252	chr10	13701411	13702045	3
chr10	13348974	13349550	chr10	17092931	17093610	3
chr10	13383316	13383970	chr10	24347022	24347600	14
chr10	13401385	13401983	chr10	15565620	15566160	9
chr10	13403971	13404608	chr10	21996664	21997233	5
chr10	13447459	13448112	chr10	13776646	13777206	6
chr10	13457714	13458248	chr10	112072732	112073345	3
chr10	13510899	13511534	chr10	13724372	13724968	3
chr10	13557091	13557659	chr10	13700880	13701674	3
chr10	13570736	13571362	chr10	13717702	13718322	3
chr10	13577365	13578005	chr10	13994065	13994639	4
chr10	13586567	13587168	chr10	14621795	14622392	4
chr10	13605762	13606413	chr10	14682845	14683444	4
chr10	13611121	13611743	chr10	14972808	14973459	3
chr10	13626758	13627400	chr10	15368879	15369438	10
chr10	13632840	13633394	chr10	14482554	14483203	11
chr10	13634303	13634846	chr10	13801989	13802582	5
chr10	13659430	13659987	chr10	14654838	14655400	3
chr10	13679531	13680071	chr10	72432600	72433273	5
chr10	13681568	13682169	chr10	14482555	14483149	13
chr10	13684856	13685509	chr10	13713116	13713637	5
chr10	13693665	13694282	chr10	13705375	13705983	10
chr10	13693845	13694461	chr10	13742853	13743495	3
chr10	13694700	13695288	chr10	15530428	15531064	3
chr10	13700670	13701221	chr10	13719093	13720176	3
chr10	13700664	13701221	chr10	13993395	13994087	15
chr10	13705558	13706127	chr10	13717352	13718371	3
chr10	13703221	13703868	chr10	13846100	13846649	3
chr10	13708460	13709593	chr10	13717591	13719688	9
chr10	13708460	13709588	chr10	13882007	13882833	3
chr10	13717989	13719204	chr10	13756697	13758057	3
chr10	13717103	13717760	chr10	13770595	13771228	20
chr10	13717829	13719089	chr10	13776059	13777190	3
chr10	13724694	13725345	chr10	14265217	14265797	4
chr10	13733717	13734296	chr10	13824239	13824847	6
chr10	13734536	13735132	chr10	14021214	14021750	3
chr10	13749819	13750366	chr10	13810970	13811624	10
chr10	13780690	13781339	chr10	14456764	14457315	16
chr10	13784377	13785039	chr10	13998665	13999212	16
chr10	13781668	13782747	chr10	14185195	14186432	3
chr10	13782183	13782747	chr10	14187543	14188567	3
chr10	13781379	13781915	chr10	37255489	37256140	3
chr10	13786787	13787723	chr10	13831880	13832653	3
chr10	13786787	13787324	chr10	14109928	14110550	3
chr10	13787275	13787928	chr10	103756471	103757018	6
chr10	13793439	13794049	chr10	13819656	13820248	3
chr10	13811688	13812284	chr10	13831821	13832428	4
chr10	13814045	13814700	chr10	13867947	13868505	5
chr10	13819446	13819995	chr10	14183534	14184189	9
chr10	13820057	13820683	chr10	14481440	14481968	3
chr10	13822221	13822771	chr10	13874180	13874790	5
chr10	13834049	13834618	chr10	61990404	61991073	10
chr10	13853219	13853785	chr10	13866679	13867330	3
chr10	13858543	13859079	chr10	13881957	13882618	18
chr10	13882290	13882833	chr10	14481491	14482139	9
chr10	13882118	13882682	chr10	14951308	14951963	23
chr10	13881873	13882395	chr10	24320513	24321164	3
chr10	13890447	13891098	chr10	13912459	13913027	3
chr10	13892006	13892568	chr10	13978162	13978739	5
chr10	13914441	13915092	chr10	14098034	14098618	4
chr10	13931698	13932303	chr10	14674149	14674769	6
chr10	13949627	13950175	chr10	13993395	13994038	7
chr10	13996935	13997701	chr10	14199502	14200085	6
chr10	14004782	14005408	chr10	71390633	71391249	5
chr10	14023877	14024528	chr10	15634338	15634860	3
chr10	14041205	14041734	chr10	15504135	15504788	8
chr10	14081178	14081789	chr10	14858436	14859009	4
chr10	14086588	14087328	chr10	52906809	52907408	3
chr10	14109651	14110302	chr10	16675158	16675740	7
chr10	14142489	14143070	chr10	14523529	14524094	6
chr10	14184232	14184866	chr10	17090391	17090918	4
chr10	14185192	14185822	chr10	14953140	14953782	3
chr10	14195651	14196308	chr10	14559888	14560468	4
chr10	14311259	14311910	chr10	14490186	14490734	3
chr10	14319507	14320158	chr10	16691566	16692095	3
chr10	14332796	14333375	chr10	14953392	14953952	3
chr10	14340446	14340982	chr10	14359464	14360084	14
chr10	14364325	14364849	chr10	21725703	21726332	11
chr10	14479964	14481091	chr10	14497732	14498632	19
chr10	14481652	14482231	chr10	14559049	14559602	3
chr10	14481517	14482132	chr10	14562795	14563364	11
chr10	14482154	14482805	chr10	14670646	14671168	5
chr10	14481709	14482359	chr10	14957714	14958276	3
chr10	14481492	14482139	chr10	16995577	16996121	4
chr10	14497124	14497706	chr10	14960130	14961191	4
chr10	14497722	14498374	chr10	14519848	14520382	4
chr10	14497764	14498597	chr10	14837169	14838327	4
chr10	14512255	14512836	chr10	14540450	14541089	4
chr10	14520303	14520864	chr10	14549436	14549987	3
chr10	14523529	14524099	chr10	14543355	14543930	4
chr10	14535703	14536240	chr10	14700303	14700880	8
chr10	14536935	14537803	chr10	14802182	14802872	10
chr10	14543606	14544234	chr10	14870983	14871561	16
chr10	14549852	14550373	chr10	14558913	14559598	6
chr10	14554195	14554773	chr10	14754925	14755538	8
chr10	14559888	14560467	chr10	14577749	14578400	4
chr10	14559047	14559602	chr10	14625381	14625910	3
chr10	14558912	14559512	chr10	14654372	14654902	4
chr10	14559535	14560888	chr10	14837303	14838849	27
chr10	14558548	14559155	chr10	14857295	14857824	8
chr10	14578131	14578713	chr10	25887261	25887896	3
chr10	14589040	14589692	chr10	14706647	14707212	6
chr10	14589158	14589750	chr10	14758730	14759322	3
chr10	14590033	14590589	chr10	14903798	14904451	8
chr10	14614611	14615245	chr10	14655252	14655793	10
chr10	14619455	14620062	chr10	14813742	14814323	6
chr10	14625811	14626450	chr10	14837169	14837689	12
chr10	14625474	14626476	chr10	14877898	14878541	4
chr10	14625038	14625611	chr10	15173985	15174606	11
chr10	14627124	14627776	chr10	14653582	14654157	6
chr10	14627779	14628403	chr10	14770950	14771532	20
chr10	14633786	14634433	chr10	14653301	14653857	3
chr10	14635299	14635902	chr10	14751073	14751620	3
chr10	14668724	14669339	chr10	14689313	14689924	8
chr10	14672676	14673248	chr10	14689313	14689925	4
chr10	14686354	14686979	chr10	14734923	14735510	5
chr10	14688309	14689028	chr10	14731256	14731852	3
chr10	14712346	14712952	chr10	14761156	14761807	5
chr10	14736586	14737122	chr10	14782142	14782795	15
chr10	14740714	14741331	chr10	14750906	14752240	4
chr10	14752889	14753542	chr10	14798780	14799307	4
chr10	14755655	14756206	chr10	15329539	15330193	12
chr10	14760986	14761554	chr10	14790031	14790554	3
chr10	14760536	14761187	chr10	32957129	32957706	4
chr10	14782450	14783064	chr10	15209323	15209928	7
chr10	14782087	14782740	chr10	23980285	23980839	19
chr10	14787185	14787781	chr10	15125290	15125919	3
chr10	14795549	14796091	chr10	14950273	14950897	5
chr10	14802035	14802631	chr10	14848269	14848920	4
chr10	14805064	14805650	chr10	14815199	14815851	10
chr10	14824566	14825179	chr10	16706252	16706840	8
chr10	14867045	14867595	chr10	15098291	15098945	18
chr10	14878200	14879379	chr10	14895654	14896806	3
chr10	14933729	14934380	chr10	14960385	14961000	8
chr10	14951354	14951991	chr10	15329179	15329712	15
chr10	14960049	14960646	chr10	14973739	14974371	4
chr10	15015551	15016232	chr10	22536338	22536859	3
chr10	15062195	15062798	chr10	17035594	17036198	4
chr10	15103545	15104150	chr10	15168837	15169443	7
chr10	15113251	15113771	chr10	15226704	15227383	16
chr10	15123379	15123936	chr10	15167376	15168015	3
chr10	15141594	15142245	chr10	15377274	15377849	3
chr10	15147041	15147637	chr10	15173551	15174123	11
chr10	15148045	15148639	chr10	15312166	15312740	5
chr10	15159745	15160309	chr10	15194480	15195255	4
chr10	15168495	15169300	chr10	15186331	15187331	3
chr10	15168566	15169167	chr10	15187446	15188147	9
chr10	15168442	15168978	chr10	15196860	15197843	6
chr10	15196491	15197066	chr10	15376849	15377418	4
chr10	15196066	15196643	chr10	15755110	15755719	6
chr10	15199105	15199712	chr10	17364380	17364946	10
chr10	15208765	15209403	chr10	16771034	16771606	5
chr10	15230271	15230845	chr10	29904094	29904884	5
chr10	15265473	15266130	chr10	15435117	15435651	19
chr10	15266313	15266928	chr10	15278729	15279297	7
chr10	15294069	15294614	chr10	15585364	15586001	3
chr10	15294055	15294591	chr10	74666938	74667590	10
chr10	15316532	15317184	chr10	15327460	15328005	5
chr10	15323132	15323661	chr10	15400334	15400985	3
chr10	15329569	15330152	chr10	15472565	15473178	6
chr10	15344878	15345471	chr10	37851026	37851678	3
chr10	15361610	15362261	chr10	15386803	15387331	3
chr10	15383298	15383887	chr10	17229654	17230242	4
chr10	15448747	15449384	chr10	18468262	18468842	7
chr10	15460953	15461502	chr10	15557672	15558320	4
chr10	15474962	15475490	chr10	15585549	15586179	4
chr10	15493044	15493638	chr10	15562214	15562809	4
chr10	15515930	15516464	chr10	15586892	15587543	3
chr10	15524360	15524947	chr10	15985821	15986472	3
chr10	15530452	15531083	chr10	68870893	68871437	8
chr10	15532495	15533036	chr10	15562998	15563563	3
chr10	15536255	15536855	chr10	15860727	15861345	3
chr10	15553282	15553868	chr10	15791576	15792227	3
chr10	15563243	15563838	chr10	15578473	15579124	4
chr10	15565473	15566107	chr10	15780940	15781553	3
chr10	15619809	15620362	chr10	15652425	15652984	3
chr10	15619762	15620314	chr10	79337389	79337922	3
chr10	15640425	15640954	chr10	86887647	86888267	4
chr10	15719749	15720400	chr10	15965642	15966190	3
chr10	15719675	15720326	chr10	16809390	16809943	4
chr10	15722422	15722992	chr10	15752706	15753361	10
chr10	15734495	15735147	chr10	15790454	15791002	5
chr10	15791863	15792391	chr10	15842390	15842960	4
chr10	15810695	15811251	chr10	15832403	15832982	4
chr10	15830974	15831625	chr10	16989449	16990065	3
chr10	15867906	15868543	chr10	16284064	16284625	3
chr10	15868649	15869170	chr10	17617515	17618165	3
chr10	15870250	15870801	chr10	15934279	15934882	3
chr10	15966706	15967358	chr10	16295377	16295913	3
chr10	15983439	15984090	chr10	24054665	24055216	3
chr10	16057727	16058258	chr10	16086754	16087403	4
chr10	16087216	16087848	chr10	49816932	49817471	12
chr10	16184094	16184728	chr10	68674927	68675477	4
chr10	16187450	16188062	chr10	27234920	27235571	3
chr10	16212119	16212749	chr10	16567164	16567738	5
chr10	16225417	16226005	chr10	16640541	16641095	7
chr10	16343014	16343592	chr10	16565847	16566458	11
chr10	16360444	16361029	chr10	16394635	16395286	3
chr10	16367001	16367653	chr10	16482389	16482934	4
chr10	16387803	16388426	chr10	95622795	95623392	4
chr10	16436833	16437385	chr10	17409354	17410005	4
chr10	16436833	16437440	chr10	23457662	23458303	6
chr10	16436730	16437385	chr10	23501009	23501550	10
chr10	16436833	16437437	chr10	69680466	69681030	9
chr10	16444968	16445505	chr10	18315464	18316115	26
chr10	16451440	16452066	chr10	16528760	16529369	4
chr10	16489972	16490569	chr10	17915302	17915857	4
chr10	16521038	16521689	chr10	16533790	16534314	3
chr10	16522867	16523471	chr10	16776864	16777516	4
chr10	16544235	16544818	chr10	16781979	16782631	4
chr10	16555121	16555665	chr10	16754908	16755560	7
chr10	16576896	16577535	chr10	16600523	16601133	11
chr10	16666822	16667372	chr10	16770897	16771549	28
chr10	16697552	16698095	chr10	105345905	105346495	4
chr10	16733299	16733956	chr10	17428954	17429475	15
chr10	16738185	16738807	chr10	16908838	16909465	31
chr10	16739426	16740052	chr10	17428116	17428673	17
chr10	16740524	16741175	chr10	17818197	17818772	3
chr10	16746151	16746737	chr10	17987525	17988088	9
chr10	16761116	16761720	chr10	30349171	30349820	7
chr10	16764838	16765449	chr10	16774927	16775527	4
chr10	16776789	16777443	chr10	16813554	16814138	9
chr10	16795250	16795902	chr10	17647306	17647842	7
chr10	16817239	16817878	chr10	17175668	17176265	5
chr10	16828661	16829313	chr10	16888669	16889215	6
chr10	16829915	16830567	chr10	17236146	17236670	12
chr10	16838191	16838768	chr10	17229008	17229596	3
chr10	16869023	16869637	chr10	17226030	17226588	3
chr10	16889382	16890011	chr10	16945309	16945870	13
chr10	16889336	16889989	chr10	17069490	17070016	10
chr10	16889390	16890043	chr10	17229983	17230509	8
chr10	16894990	16895594	chr10	17190351	17190977	5
chr10	16908587	16909238	chr10	17083297	17083891	21
chr10	16972602	16973136	chr10	28502664	28503302	8
chr10	16995947	16996737	chr10	17029140	17030128	4
chr10	17000613	17001149	chr10	18545302	18545933	7
chr10	17001370	17001983	chr10	17011827	17012450	3
chr10	17020304	17020830	chr10	18127674	18128327	11
chr10	17175148	17176150	chr10	17229386	17230324	3
chr10	17175762	17176413	chr10	17428943	17429475	4
chr10	17179927	17180570	chr10	17199342	17199874	12
chr10	17189565	17190216	chr10	17201342	17201922	3
chr10	17200613	17201524	chr10	17230361	17230957	6
chr10	17202000	17202535	chr10	17255924	17256515	5
chr10	17205810	17206340	chr10	17221071	17221970	10
chr10	17206068	17206720	chr10	17222649	17223181	3
chr10	17246702	17247354	chr10	17258963	17259585	10
chr10	17255001	17255652	chr10	17736555	17737091	4
chr10	17271806	17272360	chr10	17517434	17517995	3
chr10	17286382	17286903	chr10	17665855	17666510	12
chr10	17290245	17290810	chr10	17669677	17670268	7
chr10	17302726	17303377	chr10	18232504	18233138	5
chr10	17341829	17342451	chr10	17447982	17448578	16
chr10	17408259	17408803	chr10	18450113	18450680	4
chr10	17427573	17428161	chr10	17825649	17826257	3
chr10	17435971	17436517	chr10	17578051	17578702	6
chr10	17460117	17460769	chr10	17495280	17495802	4
chr10	17488706	17489348	chr10	23788891	23789446	3
chr10	17571453	17572056	chr10	17754767	17755401	3
chr10	17582199	17582847	chr10	17594334	17594930	3
chr10	17582515	17583173	chr10	17994210	17994764	25
chr10	17584950	17585559	chr10	17609188	17609839	3
chr10	17587105	17587690	chr10	17943066	17943608	7
chr10	17610574	17611225	chr10	18210862	18211435	3
chr10	17608429	17609057	chr10	18233761	18234317	3
chr10	17609051	17609703	chr10	18324852	18325481	11
chr10	17632731	17633306	chr10	17643626	17644211	3
chr10	17632647	17633299	chr10	17645260	17645824	4
chr10	17642941	17644206	chr10	17655347	17656355	5
chr10	17643354	17643910	chr10	17714288	17714972	6
chr10	17648447	17649040	chr10	18054154	18054793	3
chr10	17655958	17656830	chr10	17678093	17679162	4
chr10	17656256	17656829	chr10	17684331	17684924	4
chr10	17656196	17656831	chr10	92690904	92691507	12
chr10	17659435	17660039	chr10	18314598	18315119	19
chr10	17661004	17661613	chr10	17757568	17758115	4
chr10	17738547	17739134	chr10	18073188	18073774	5
chr10	17754531	17755183	chr10	17815215	17815789	3
chr10	17769634	17770165	chr10	28632372	28633019	3
chr10	17816168	17817215	chr10	17826585	17827203	3
chr10	17822767	17823388	chr10	17847676	17848322	3
chr10	17826819	17827426	chr10	18046493	18047031	5
chr10	17827650	17828190	chr10	17864793	17865392	8
chr10	17837785	17838331	chr10	18203900	18204545	16
chr10	17838893	17839540	chr10	18233119	18233713	4
chr10	17839622	17840226	chr10	43432476	43433045	9
chr10	17870137	17870747	chr10	22723629	22724280	3
chr10	17876216	17876869	chr10	20856405	20856976	22
chr10	17880463	17881068	chr10	19883819	19884481	15
chr10	17898893	17899461	chr10	18042453	18043037	6
chr10	17982618	17983222	chr10	36513947	36514493	12
chr10	18005290	18005830	chr10	18029742	18030375	5
chr10	18013110	18013640	chr10	18318674	18319351	4
chr10	18036688	18037305	chr10	45083808	45084347	3
chr10	18044866	18045444	chr10	18658168	18658819	4
chr10	18056634	18057162	chr10	18071160	18071798	4
chr10	18080436	18081087	chr10	18093344	18093901	3
chr10	18108339	18108990	chr10	18167738	18168330	14
chr10	18144512	18145056	chr10	18659021	18659672	5
chr10	18145973	18146614	chr10	48455055	48455582	3
chr10	18193635	18194226	chr10	18203476	18204125	5
chr10	18214180	18214823	chr10	97318861	97319457	3
chr10	18272586	18273115	chr10	18296089	18296740	3
chr10	18274865	18275388	chr10	18535669	18536292	7
chr10	18347338	18347921	chr10	18449653	18450182	10
chr10	18363493	18364096	chr10	18658804	18659416	11
chr10	18373382	18373908	chr10	18466893	18467540	3
chr10	18401119	18401727	chr10	18416614	18417203	4
chr10	18409336	18409987	chr10	18417620	18418190	4
chr10	18416850	18417456	chr10	18435482	18436018	9
chr10	18416850	18417442	chr10	22340042	22340616	8
chr10	18444151	18444747	chr10	18478368	18479006	3
chr10	18471663	18472269	chr10	77016426	77016948	8
chr10	18502630	18503251	chr10	18513475	18514004	11
chr10	18524794	18525384	chr10	18601876	18602527	5
chr10	18524476	18525064	chr10	55307766	55308292	7
chr10	18578203	18578779	chr10	21705376	21705901	3
chr10	18616581	18617234	chr10	18655320	18655939	10
chr10	18635434	18636019	chr10	18643962	18644610	10
chr10	18655723	18656320	chr10	21518280	21518952	23
chr10	18664566	18665144	chr10	20846343	20846964	6
chr10	18921551	18922200	chr10	75392642	75393211	4
chr10	19024003	19024544	chr10	23479655	23480305	5
chr10	19041079	19041618	chr10	21382394	21383022	13
chr10	19064734	19065304	chr10	22804117	22804731	12
chr10	19169180	19169721	chr10	23505008	23505659	3
chr10	19371939	19372466	chr10	21439410	21440054	3
chr10	19493482	19494010	chr10	19740832	19741483	4
chr10	19514796	19515435	chr10	19523550	19524156	3
chr10	19817855	19818490	chr10	20199853	20200500	4
chr10	19826392	19827043	chr10	20006729	20007357	3
chr10	19853571	19854225	chr10	96089406	96089961	4
chr10	19884023	19884629	chr10	20093397	20094048	6
chr10	19919365	19920016	chr10	19983796	19984384	3
chr10	19941512	19942088	chr10	19985584	19986235	3
chr10	19962425	19963059	chr10	59701320	59701848	6
chr10	19993755	19994412	chr10	20066867	20067393	11
chr10	19993735	19994381	chr10	43258845	43259384	20
chr10	20011391	20012092	chr10	52983372	52983938	3
chr10	20026117	20026769	chr10	20090632	20091260	5
chr10	20083796	20084369	chr10	50849716	50850364	15
chr10	20084650	20085293	chr10	93702169	93702803	14
chr10	20131245	20132030	chr10	21249443	21250016	3
chr10	20350345	20350892	chr10	20854696	20855347	6
chr10	20380531	20381169	chr10	43291832	43292459	3
chr10	20443496	20444035	chr10	34762765	34763927	4
chr10	20503827	20504476	chr10	64450604	64451193	5
chr10	20655325	20655935	chr10	21496033	21496684	6
chr10	20661989	20662641	chr10	20927850	20928392	6
chr10	20687518	20688168	chr10	87038578	87039121	3
chr10	20726033	20726786	chr10	20831686	20832294	3
chr10	20768323	20768843	chr10	22987584	22988225	4
chr10	20952815	20953470	chr10	64297907	64298454	11
chr10	21028084	21028673	chr10	22982607	22983251	3
chr10	21068432	21068961	chr10	21510220	21510816	8
chr10	21103174	21103826	chr10	21245972	21246543	15
chr10	21115770	21116406	chr10	21276792	21277355	3
chr10	21116623	21117194	chr10	21942261	21942913	6
chr10	21146270	21146925	chr10	21457573	21458202	3
chr10	21175266	21175861	chr10	24004494	24005100	3
chr10	21284192	21284811	chr10	24026052	24026586	5
chr10	21307813	21308431	chr10	61675611	61676263	3
chr10	21310503	21311100	chr10	22552649	22553189	8
chr10	21373016	21373667	chr10	21517981	21518567	3
chr10	21416239	21416920	chr10	21449574	21450134	22
chr10	21452421	21452995	chr10	21874318	21874860	3
chr10	21471964	21472617	chr10	60419202	60419739	15
chr10	21481735	21482332	chr10	21905420	21906071	5
chr10	21487800	21488352	chr10	21604813	21605460	4
chr10	21493314	21493965	chr10	21830909	21831545	5
chr10	21494163	21494720	chr10	21725161	21725857	3
chr10	21496162	21496796	chr10	21520609	21521129	9
chr10	21497601	21498228	chr10	21527124	21527775	3
chr10	21513947	21514562	chr10	22768665	22769247	10
chr10	21518123	21518748	chr10	21546712	21547358	7
chr10	21526514	21527177	chr10	21622239	21622788	3
chr10	21525302	21525884	chr10	22339919	22340861	3
chr10	21533760	21534281	chr10	21549127	21549782	8
chr10	21537650	21538236	chr10	22340181	22340861	7
chr10	21593313	21594019	chr10	22596492	22597080	31
chr10	21596473	21597053	chr10	69150285	69150936	3
chr10	21649797	21650379	chr10	84249082	84249733	3
chr10	21675823	21676475	chr10	22213641	22214161	6
chr10	21677900	21678432	chr10	21700728	21701330	6
chr10	21725481	21726132	chr10	22554432	22554972	3
chr10	21733613	21734175	chr10	22438197	22438794	3
chr10	21753175	21753827	chr10	22232457	22233076	14
chr10	21855713	21856263	chr10	21962128	21962707	5
chr10	21932538	21933101	chr10	26482839	26483447	4
chr10	21932159	21932694	chr10	67821903	67822554	3
chr10	21953271	21953884	chr10	22544281	22544827	21
chr10	21953440	21954091	chr10	24557610	24558141	3
chr10	21986639	21987233	chr10	22211122	22211771	3
chr10	21994092	21994630	chr10	22203442	22204050	10
chr10	21993712	21994338	chr10	22429089	22429685	3
chr10	21995529	21996070	chr10	22011022	22011676	16
chr10	21998425	21998970	chr10	22687308	22687959	3
chr10	22002968	22003585	chr10	22230227	22230870	3
chr10	22011022	22011640	chr10	22498504	22499035	3
chr10	22012639	22013290	chr10	22262901	22263425	3
chr10	22133275	22133927	chr10	22194623	22195196	5
chr10	22134051	22134581	chr10	22274780	22275411	6
chr10	22133521	22134425	chr10	22315923	22316860	3
chr10	22133784	22134437	chr10	22343570	22344145	12
chr10	22168195	22168822	chr10	22627089	22627724	9
chr10	22229111	22229693	chr10	22315773	22316446	9
chr10	22230228	22230801	chr10	22340153	22340805	3
chr10	22245687	22246238	chr10	22574258	22574909	6
chr10	22315474	22316502	chr10	22339914	22340861	3
chr10	22316522	22317081	chr10	22920233	22920884	3
chr10	22319579	22320378	chr10	22339615	22340469	4
chr10	22321085	22321736	chr10	22340266	22340863	4
chr10	22324871	22325503	chr10	22627087	22627668	8
chr10	22327274	22327837	chr10	22340165	22340817	3
chr10	22339616	22340252	chr10	22373533	22374062	4
chr10	22340266	22340861	chr10	22385952	22386523	4
chr10	22340260	22340861	chr10	22437031	22437572	3
chr10	22340108	22340760	chr10	22438199	22438734	3
chr10	22340245	22340862	chr10	22440359	22441011	6
chr10	22340163	22340814	chr10	22713308	22713907	3
chr10	22339634	22340285	chr10	22845767	22846302	3
chr10	22339616	22340140	chr10	24381464	24382075	5
chr10	22339616	22340234	chr10	27232813	27233399	3
chr10	22340229	22340861	chr10	45601616	45602157	6
chr10	22351550	22352203	chr10	58741542	58742092	6
chr10	22374015	22374656	chr10	22455610	22456209	3
chr10	22433072	22433711	chr10	22455611	22456164	5
chr10	22447264	22447848	chr10	22505720	22506258	3
chr10	22481543	22482138	chr10	83851263	83851828	3
chr10	22555628	22556280	chr10	22671513	22672107	3
chr10	22563839	22564490	chr10	22851902	22852514	4
chr10	22584491	22585068	chr10	63217367	63217913	3
chr10	22595353	22595923	chr10	85068507	85069126	3
chr10	22597141	22597767	chr10	24479172	24479717	4
chr10	22600622	22601188	chr10	49319013	49319572	5
chr10	22606072	22606665	chr10	22670926	22671577	4
chr10	22615145	22615747	chr10	22667606	22668211	3
chr10	22630156	22630808	chr10	22643547	22644075	3
chr10	22654134	22654773	chr10	22713739	22714309	3
chr10	22675967	22676536	chr10	23534989	23535640	3
chr10	22690353	22690982	chr10	22704822	22705435	3
chr10	22704224	22704875	chr10	24721351	24721888	6
chr10	22794771	22795422	chr10	37856402	37856966	4
chr10	22893892	22894435	chr10	22902933	22903520	4
chr10	23049600	23050245	chr10	23402156	23402706	3
chr10	23062585	23063224	chr10	23084179	23084729	18
chr10	23097219	23097807	chr10	23105205	23105858	3
chr10	23129952	23130556	chr10	23140915	23141502	3
chr10	23135756	23136407	chr10	26639928	26640522	4
chr10	23140502	23141039	chr10	94135191	94135842	3
chr10	23185211	23185784	chr10	23815677	23816332	3
chr10	23357000	23357590	chr10	23376574	23377225	3
chr10	23377230	23377881	chr10	23928298	23928849	3
chr10	23392098	23392629	chr10	23531484	23532060	8
chr10	23394227	23394817	chr10	23447508	23448103	6
chr10	23394570	23395205	chr10	23887809	23888402	3
chr10	23404430	23405069	chr10	23413337	23413869	3
chr10	23439890	23440468	chr10	58260769	58261420	3
chr10	23448830	23449481	chr10	23555549	23556122	4
chr10	23449941	23450510	chr10	99575400	99576053	6
chr10	23452152	23452717	chr10	24221421	24221976	3
chr10	23483705	23484263	chr10	23491929	23492522	3
chr10	23567677	23568204	chr10	24008083	24008742	3
chr10	23691573	23692130	chr10	71822340	71822995	3
chr10	23723328	23723979	chr10	96919072	96919656	3
chr10	23756015	23756649	chr10	23921026	23921574	4
chr10	23799090	23799615	chr10	49255376	49256027	3
chr10	23811938	23812574	chr10	24041171	24041730	3
chr10	23873459	23874090	chr10	24307481	24308122	3
chr10	23876310	23876877	chr10	35106771	35107407	3
chr10	23886300	23887020	chr10	23900627	23901164	4
chr10	23943170	23943710	chr10	24313291	24313888	8
chr10	23963376	23964003	chr10	25232070	25232605	4
chr10	24072989	24073640	chr10	25296606	25297209	4
chr10	24084875	24085495	chr10	24114876	24115442	12
chr10	24115206	24115726	chr10	24143143	24143794	4
chr10	24182141	24182822	chr10	24194147	24195318	13
chr10	24194144	24195101	chr10	24356928	24357450	3
chr10	24209074	24209673	chr10	24221423	24222018	10
chr10	24208841	24209483	chr10	24341183	24341729	5
chr10	24209113	24209699	chr10	24382111	24382780	3
chr10	24214107	24214687	chr10	24256001	24256570	10
chr10	24216418	24217000	chr10	24532160	24532706	3
chr10	24218216	24218855	chr10	24342132	24342716	4
chr10	24219594	24220167	chr10	24280264	24280916	5
chr10	24223817	24224442	chr10	24343065	24343616	4
chr10	24234144	24234797	chr10	24514046	24514580	4
chr10	24235498	24236149	chr10	24357012	24357639	3
chr10	24252947	24253600	chr10	24298440	24299017	6
chr10	24283052	24283655	chr10	24591987	24592617	4
chr10	24304734	24305291	chr10	24383334	24383986	3
chr10	24320252	24320774	chr10	24342130	24342711	5
chr10	24341731	24342320	chr10	24355196	24355846	18
chr10	24346225	24347122	chr10	24355191	24355810	6
chr10	24398591	24399199	chr10	133485242	133485892	4
chr10	24411848	24412499	chr10	24451194	24451821	5
chr10	24465085	24465717	chr10	71873362	71873914	4
chr10	24479578	24480172	chr10	25875888	25876539	3
chr10	24505150	24505765	chr10	32402078	32402678	15
chr10	24547683	24548296	chr10	25027642	25028235	14
chr10	24558278	24558820	chr10	24908981	24909575	5
chr10	24580386	24580951	chr10	24622199	24622734	3
chr10	24653006	24653613	chr10	25007668	25008203	6
chr10	24663956	24664607	chr10	24678130	24678723	3
chr10	24693133	24693694	chr10	72648497	72649140	5
chr10	24761888	24762466	chr10	25100068	25100710	5
chr10	24802495	24803037	chr10	43821246	43821800	3
chr10	24838521	24839105	chr10	24873548	24874153	7
chr10	24900797	24901383	chr10	27962200	27962884	3
chr10	25193324	25193860	chr10	113844642	113845293	4
chr10	25434840	25435491	chr10	25636823	25637381	3
chr10	25477077	25477711	chr10	26554305	26554924	5
chr10	25829989	25830640	chr10	26304633	26305227	5
chr10	25965334	25965987	chr10	58444273	58444901	8
chr10	25999397	26000048	chr10	44581627	44582166	3
chr10	26125457	26126051	chr10	28424843	28425495	8
chr10	26235336	26235861	chr10	26245066	26245718	8
chr10	26335159	26335789	chr10	26466508	26467114	3
chr10	26333803	26334443	chr10	26516756	26517297	3
chr10	26344714	26345350	chr10	26447854	26448390	4
chr10	26344792	26345350	chr10	27145723	27146375	4
chr10	26350104	26350683	chr10	26430864	26431515	3
chr10	26365874	26366471	chr10	26596717	26597268	3
chr10	26392885	26393505	chr10	30260082	30260733	3
chr10	26417643	26418230	chr10	26550531	26551196	4
chr10	26422706	26423357	chr10	26771990	26772616	3
chr10	26436994	26437585	chr10	26499597	26500175	3
chr10	26437620	26438195	chr10	80564000	80564685	3
chr10	26442242	26442771	chr10	26469000	26469653	5
chr10	26445079	26445789	chr10	26460558	26461100	13
chr10	26448491	26449037	chr10	26469000	26469652	5
chr10	26450326	26450899	chr10	26480112	26480763	9
chr10	26454914	26455559	chr10	26653061	26653669	20
chr10	26456689	26457343	chr10	26487387	26487930	12
chr10	26469035	26469659	chr10	76825042	76825571	4
chr10	26472146	26472751	chr10	26481039	26481666	3
chr10	26476863	26477431	chr10	26944453	26945104	8
chr10	26480977	26481629	chr10	29595815	29596373	3
chr10	26481533	26482072	chr10	30436114	30436766	5
chr10	26483035	26483690	chr10	26769328	26769850	19
chr10	26487738	26488389	chr10	27416500	27417076	5
chr10	26594203	26594854	chr10	27007822	27008410	15
chr10	26624057	26624708	chr10	26650622	26651226	3
chr10	26670249	26670884	chr10	52095693	52096312	4
chr10	26700215	26700890	chr10	73494435	73494963	6
chr10	26726011	26726617	chr10	27040826	27041477	4
chr10	26729342	26729996	chr10	26738642	26739167	11
chr10	26729311	26729969	chr10	26959560	26960140	13
chr10	26743660	26744277	chr10	27216182	27216755	3
chr10	26760640	26761244	chr10	26815636	26816265	3
chr10	26762612	26763398	chr10	26820033	26821034	5
chr10	26762509	26763475	chr10	26830111	26831291	19
chr10	26764032	26764555	chr10	26856393	26857012	7
chr10	26769311	26769850	chr10	26788436	26789088	12
chr10	26777585	26778296	chr10	31700763	31701385	4
chr10	26782478	26783077	chr10	26856778	26857435	10
chr10	26789846	26790452	chr10	26804249	26804901	3
chr10	26798369	26798930	chr10	26856396	26857056	15
chr10	26798959	26799575	chr10	26843502	26844027	4
chr10	26798960	26799575	chr10	26860785	26861360	3
chr10	26801497	26802144	chr10	26820652	26821218	3
chr10	26802823	26803370	chr10	26828612	26829254	4
chr10	26815048	26815578	chr10	29851808	29852462	12
chr10	26819890	26821033	chr10	26832570	26834008	3
chr10	26821768	26822378	chr10	26855672	26856215	4
chr10	26822785	26823353	chr10	26844670	26845233	4
chr10	26824233	26824780	chr10	27154021	27154652	6
chr10	26826211	26826862	chr10	27119369	27119890	3
chr10	26856410	26857064	chr10	27186174	27186721	36
chr10	26857869	26858517	chr10	31031692	31032219	3
chr10	26861182	26861785	chr10	26872145	26872795	5
chr10	26861571	26862148	chr10	26878054	26878700	3
chr10	26998163	26998719	chr10	50740154	50740805	3
chr10	27000059	27000628	chr10	70584222	70584873	4
chr10	27013735	27014315	chr10	27055265	27055916	4
chr10	27022843	27023541	chr10	27055388	27056018	7
chr10	27043042	27043694	chr10	27242899	27243449	4
chr10	27043725	27044362	chr10	27183598	27184180	3
chr10	27090276	27090898	chr10	27226899	27227550	5
chr10	27113231	27113786	chr10	27124062	27124590	9
chr10	27123624	27124148	chr10	27230183	27230828	6
chr10	27124910	27125562	chr10	27138421	27139002	18
chr10	27147141	27147707	chr10	27224086	27224738	10
chr10	27185019	27185663	chr10	28532209	28532773	4
chr10	27205902	27206491	chr10	28432540	28433191	5
chr10	27242232	27242810	chr10	31882259	31882861	18
chr10	27330503	27331142	chr10	27375597	27376201	24
chr10	27346856	27347507	chr10	27551309	27551901	3
chr10	27353498	27354042	chr10	27481861	27482429	3
chr10	27442476	27443119	chr10	27652238	27652805	5
chr10	27503515	27504079	chr10	27571800	27572380	4
chr10	27513925	27514552	chr10	30444302	30444906	5
chr10	27566687	27567344	chr10	34389084	34389656	6
chr10	27630756	27631443	chr10	35043043	35043591	11
chr10	27684613	27685194	chr10	93616081	93616710	10
chr10	27754297	27754864	chr10	29022042	29022695	3
chr10	27782265	27782794	chr10	68829665	68830239	10
chr10	27821007	27821654	chr10	28200693	28201309	3
chr10	27820246	27820842	chr10	108196810	108197337	7
chr10	27849761	27850358	chr10	28860051	28860696	5
chr10	28060075	28060652	chr10	105688332	105688948	4
chr10	28151279	28151884	chr10	28531180	28531808	3
chr10	28233841	28234492	chr10	89261147	89261738	3
chr10	28250908	28251534	chr10	35045650	35046287	3
chr10	28372253	28372904	chr10	28382291	28382833	4
chr10	28372244	28372810	chr10	29409289	29409940	3
chr10	28400493	28401048	chr10	29457349	29458003	3
chr10	28443087	28443664	chr10	32972619	32973271	6
chr10	28491818	28492820	chr10	28532209	28533096	7
chr10	28502142	28502800	chr10	28532638	28533209	25
chr10	28502134	28502752	chr10	35161843	35162420	11
chr10	28532209	28532747	chr10	29410605	29411239	15
chr10	28532631	28533209	chr10	42642195	42642846	3
chr10	28533249	28533900	chr10	61896609	61897131	10
chr10	28548066	28548680	chr10	107527210	107527853	5
chr10	28588734	28589326	chr10	28606006	28606659	8
chr10	28655768	28656419	chr10	28824793	28825364	3
chr10	28782680	28783200	chr10	29158243	29158878	7
chr10	28867753	28868441	chr10	28954968	28955558	10
chr10	29117554	29118128	chr10	29745438	29746083	3
chr10	29182040	29182692	chr10	29252291	29252813	6
chr10	29245349	29246165	chr10	39036716	39037264	3
chr10	29289842	29290457	chr10	46556454	46557073	3
chr10	29342043	29342597	chr10	29668383	29669035	3
chr10	29346049	29346592	chr10	110037088	110037739	3
chr10	29361002	29361657	chr10	38093638	38094186	7
chr10	29376938	29377538	chr10	29460487	29461070	3
chr10	29377376	29377950	chr10	31031851	31032477	3
chr10	29407488	29408050	chr10	29746650	29747277	3
chr10	29410137	29410721	chr10	71343007	71343542	3
chr10	29448452	29449103	chr10	29590212	29590764	3
chr10	29478831	29479487	chr10	29738747	29739367	16
chr10	29482034	29482688	chr10	93892254	93892811	3
chr10	29521865	29522483	chr10	45249568	45250195	7
chr10	29530580	29531111	chr10	31158554	31159184	12
chr10	29535418	29536021	chr10	29717139	29717794	13
chr10	29553003	29553655	chr10	29601119	29601650	3
chr10	29554679	29555330	chr10	29618209	29618849	3
chr10	29590666	29591212	chr10	73957995	73958609	3
chr10	29603364	29603939	chr10	86577203	86577803	3
chr10	29643733	29644346	chr10	29724701	29725241	4
chr10	29646253	29646799	chr10	29699934	29700532	7
chr10	29675260	29675805	chr10	29688763	29689415	4
chr10	29674421	29674985	chr10	35027518	35028170	3
chr10	29687082	29687729	chr10	29926917	29927514	4
chr10	29690133	29690734	chr10	29699280	29699933	3
chr10	29707948	29708599	chr10	30274479	30275080	4
chr10	29716668	29717317	chr10	29815874	29816397	14
chr10	29721512	29722052	chr10	30150378	30151029	3
chr10	29724509	29725161	chr10	29743262	29743839	3
chr10	29723647	29724257	chr10	30497903	30498426	7
chr10	29723848	29724465	chr10	31779453	31780104	4
chr10	29732891	29733479	chr10	69836459	69837042	11
chr10	29735631	29736173	chr10	29745400	29746049	11
chr10	29736752	29737849	chr10	29745635	29746768	3
chr10	29736341	29736992	chr10	29796623	29797145	3
chr10	29736302	29736825	chr10	42600954	42601529	3
chr10	29746391	29747022	chr10	34332599	34333120	7
chr10	29746930	29747581	chr10	43303738	43304362	8
chr10	29756081	29756610	chr10	30229808	30230458	11
chr10	29759419	29760004	chr10	31130234	31130791	3
chr10	29782324	29782975	chr10	29973943	29974510	3
chr10	29784895	29785433	chr10	29973217	29973864	4
chr10	29787610	29788139	chr10	29989301	29989880	5
chr10	29792450	29793238	chr10	29825861	29826410	6
chr10	29813874	29814452	chr10	29826404	29826974	4
chr10	29815303	29815830	chr10	29857908	29858649	5
chr10	29826405	29826964	chr10	30219531	30220159	8
chr10	29838939	29839562	chr10	30227585	30228237	3
chr10	29847255	29847815	chr10	97255911	97256549	3
chr10	29848992	29849643	chr10	29998243	29998878	5
chr10	29849100	29849683	chr10	30550160	30550814	15
chr10	29848490	29849057	chr10	113322345	113322880	6
chr10	29879045	29879575	chr10	30533312	30533890	5
chr10	29904287	29904821	chr10	29913271	29913923	4
chr10	29912005	29912580	chr10	29993902	29994530	3
chr10	29918255	29918878	chr10	62163604	62164204	4
chr10	29983439	29983975	chr10	30349171	30349818	4
chr10	30002354	30002942	chr10	30639557	30640283	3
chr10	30009715	30010367	chr10	30242282	30242885	6
chr10	30014708	30015323	chr10	30547097	30547635	3
chr10	30023664	30024316	chr10	89341307	89341870	3
chr10	30024904	30025491	chr10	30034151	30034707	3
chr10	30027043	30027806	chr10	30240663	30241810	3
chr10	30034113	30034669	chr10	30128919	30129536	7
chr10	30033818	30034386	chr10	30240705	30241474	4
chr10	30041454	30041985	chr10	30163982	30164634	3
chr10	30044711	30045364	chr10	30192617	30193191	5
chr10	30044812	30045383	chr10	30229718	30230289	4
chr10	30048766	30049288	chr10	30111952	30112544	3
chr10	30052678	30053199	chr10	30533312	30533946	6
chr10	30063130	30063721	chr10	30076537	30077172	3
chr10	30063847	30064440	chr10	30458180	30458830	4
chr10	30063436	30064029	chr10	31234400	31234994	3
chr10	30074755	30075327	chr10	30136721	30137373	8
chr10	30080745	30081306	chr10	30286033	30286741	3
chr10	30086003	30086533	chr10	112899469	112900120	3
chr10	30087427	30087990	chr10	65446208	65446800	5
chr10	30123647	30124227	chr10	30184898	30185538	4
chr10	30122807	30123462	chr10	30186224	30186813	17
chr10	30130781	30131413	chr10	30163378	30163980	23
chr10	30154406	30154931	chr10	30349172	30349819	4
chr10	30206146	30206798	chr10	30217447	30217993	4
chr10	30208100	30208676	chr10	30229808	30230447	8
chr10	30219860	30221069	chr10	30229808	30230808	4
chr10	30228675	30229228	chr10	30240745	30241306	4
chr10	30230355	30231462	chr10	30384390	30385035	17
chr10	30237779	30238342	chr10	30246509	30247119	3
chr10	30299657	30300193	chr10	30349235	30349817	5
chr10	30307228	30307846	chr10	30382382	30382974	18
chr10	30335876	30336515	chr10	30920203	30920762	3
chr10	30340704	30341305	chr10	30485668	30486210	4
chr10	30350635	30351206	chr10	30378580	30379197	3
chr10	30349235	30349818	chr10	30385585	30386143	5
chr10	30349235	30349819	chr10	30504782	30505349	3
chr10	30349261	30349817	chr10	30527223	30527780	4
chr10	30349235	30349818	chr10	30575628	30576241	6
chr10	30349159	30349810	chr10	30584171	30584754	7
chr10	30347983	30348514	chr10	31133755	31134325	3
chr10	30384943	30385496	chr10	30419003	30419631	5
chr10	30384371	30385023	chr10	30590652	30591206	11
chr10	30390272	30390923	chr10	30554703	30555233	3
chr10	30413915	30414566	chr10	30529945	30530579	4
chr10	30415102	30415755	chr10	31842803	31843339	5
chr10	30418666	30419237	chr10	30445709	30446360	8
chr10	30424991	30425546	chr10	30527415	30528066	3
chr10	30427249	30427800	chr10	30450538	30451126	9
chr10	30427219	30427800	chr10	30467597	30468252	15
chr10	30426982	30428159	chr10	30486417	30487700	3
chr10	30427235	30427800	chr10	32443045	32443597	4
chr10	30428434	30429040	chr10	30545207	30545807	15
chr10	30432731	30433668	chr10	30528890	30529460	3
chr10	30434055	30435051	chr10	30528890	30529470	11
chr10	30436577	30437135	chr10	31133837	31134407	6
chr10	30437934	30438564	chr10	30514181	30514832	9
chr10	30463992	30464643	chr10	30488002	30488618	3
chr10	30475294	30475840	chr10	31606919	31607570	4
chr10	30494214	30494933	chr10	30529134	30530134	3
chr10	30498519	30499077	chr10	30597087	30597701	3
chr10	30500716	30501257	chr10	30525569	30526220	3
chr10	30506840	30507360	chr10	30529417	30530065	13
chr10	30509286	30509844	chr10	30527304	30528021	4
chr10	30510294	30511139	chr10	30523706	30524622	3
chr10	30524104	30524712	chr10	30544139	30544795	3
chr10	30529777	30530353	chr10	101754215	101754869	17
chr10	30575840	30576417	chr10	30591900	30592551	3
chr10	30583328	30583877	chr10	30600950	30601679	3
chr10	30723597	30724250	chr10	130111367	130111955	12
chr10	30744981	30745571	chr10	30782865	30783391	6
chr10	30784187	30784776	chr10	30806634	30807163	3
chr10	30784188	30784835	chr10	30811713	30812241	13
chr10	30784347	30785319	chr10	30817593	30818197	3
chr10	30784681	30785292	chr10	31497886	31498442	21
chr10	30784131	30784786	chr10	31751385	31751908	20
chr10	30784187	30784775	chr10	31808051	31808619	13
chr10	30793986	30794522	chr10	32954117	32954769	5
chr10	30812250	30812778	chr10	30998507	30999113	8
chr10	30834101	30834708	chr10	31010337	31010966	14
chr10	30864349	30864877	chr10	30987304	30988011	15
chr10	30916383	30917015	chr10	31732158	31732781	3
chr10	30924598	30925197	chr10	35916519	35917073	4
chr10	30988496	30989066	chr10	30998493	30999076	4
chr10	30998556	30999113	chr10	31007682	31008247	3
chr10	30997983	30998653	chr10	31149477	31150014	12
chr10	30998493	30999085	chr10	31317468	31318068	13
chr10	30998475	30999082	chr10	31925712	31926309	15
chr10	30998504	30999156	chr10	68160310	68160876	9
chr10	30998488	30999113	chr10	80585047	80585626	20
chr10	31020653	31021228	chr10	31034262	31034835	3
chr10	31031874	31032477	chr10	31044386	31044952	3
chr10	31031492	31032459	chr10	31133420	31134569	15
chr10	31068270	31068824	chr10	32183522	32184129	4
chr10	31077814	31078442	chr10	31089179	31089830	3
chr10	31083449	31084101	chr10	31835724	31836261	10
chr10	31094687	31095267	chr10	31133744	31134317	7
chr10	31104384	31105036	chr10	31320207	31320750	8
chr10	31133827	31134407	chr10	31234253	31234904	4
chr10	31146915	31147520	chr10	31786761	31787351	5
chr10	31148034	31148627	chr10	31753726	31754404	19
chr10	31149727	31150325	chr10	31158332	31158976	3
chr10	31150834	31151485	chr10	31294320	31294887	3
chr10	31183625	31184247	chr10	31883650	31884302	12
chr10	31262807	31263342	chr10	92607541	92608185	12
chr10	31274934	31275493	chr10	32305156	32305701	3
chr10	31282768	31283419	chr10	31356427	31356998	3
chr10	31402119	31402714	chr10	31411155	31411806	12
chr10	31430214	31430785	chr10	31518308	31518959	3
chr10	31515981	31516629	chr10	31528009	31528601	17
chr10	31528391	31528991	chr10	31545793	31546403	3
chr10	31570841	31571484	chr10	31700425	31700946	4
chr10	31574799	31575376	chr10	31691223	31691832	7
chr10	31603041	31603668	chr10	31748576	31749136	4
chr10	31618515	31619036	chr10	31866987	31867639	7
chr10	31658485	31659136	chr10	31776091	31776670	4
chr10	31692899	31693466	chr10	31732439	31732986	3
chr10	31698062	31698604	chr10	31754323	31754922	8
chr10	31706990	31707642	chr10	31754014	31754613	3
chr10	31708215	31708747	chr10	31754279	31754922	6
chr10	31747942	31748594	chr10	31767746	31768302	20
chr10	31821999	31822556	chr10	31936160	31936764	3
chr10	31851130	31851651	chr10	32172345	32172952	3
chr10	31861875	31862449	chr10	32244317	32244922	7
chr10	31866046	31866698	chr10	93410390	93410941	6
chr10	31876155	31876692	chr10	31922306	31922959	8
chr10	31883863	31884445	chr10	32007567	32008154	3
chr10	31887288	31887863	chr10	68385238	68385927	4
chr10	31921476	31922007	chr10	50322313	50322966	9
chr10	31921627	31922437	chr10	100149043	100149619	17
chr10	31928887	31929419	chr10	31937800	31938452	7
chr10	31928361	31928964	chr10	31960956	31961909	3
chr10	31930529	31931083	chr10	35429746	35430399	15
chr10	31945906	31946496	chr10	32004286	32004818	7
chr10	31947138	31948184	chr10	31960831	31961567	3
chr10	31961318	31962062	chr10	31976743	31977328	4
chr10	31961385	31962036	chr10	32227339	32227896	6
chr10	31965768	31966419	chr10	32110360	32110914	3
chr10	31990570	31991164	chr10	32377614	32378409	6
chr10	31992038	31992613	chr10	32508193	32508774	4
chr10	32006460	32007113	chr10	32067551	32068141	6
chr10	32028580	32029231	chr10	32040921	32041510	5
chr10	32056498	32057116	chr10	32279116	32279767	5
chr10	32069984	32070561	chr10	32262330	32262852	4
chr10	32095247	32095888	chr10	32127685	32128303	3
chr10	32149575	32150146	chr10	33120926	33121532	3
chr10	32169359	32169997	chr10	50392609	50393239	4
chr10	32172780	32173339	chr10	32378788	32379362	3
chr10	32174643	32175251	chr10	32978995	32979647	3
chr10	32181031	32181683	chr10	32526352	32526895	4
chr10	32190125	32190703	chr10	32244315	32244908	12
chr10	32190304	32190896	chr10	32245413	32245948	3
chr10	32189786	32190368	chr10	32270941	32271526	4
chr10	32228160	32228761	chr10	32244323	32244854	3
chr10	32228637	32229211	chr10	32245932	32246584	6
chr10	32228379	32228922	chr10	36407413	36408038	6
chr10	32236291	32236940	chr10	60035148	60035724	4
chr10	32246317	32246968	chr10	32276019	32276651	6
chr10	32246659	32247384	chr10	32321593	32322126	3
chr10	32245968	32246624	chr10	32375018	32375586	23
chr10	32270755	32271356	chr10	33138917	33139457	8
chr10	32280125	32280729	chr10	32289054	32289706	4
chr10	32279636	32280163	chr10	32344450	32345101	5
chr10	32352195	32352729	chr10	32363405	32364055	5
chr10	32368764	32369360	chr10	35429805	35430461	11
chr10	32377793	32378361	chr10	32510167	32510787	4
chr10	32378338	32378881	chr10	33002951	33003602	3
chr10	32444289	32444941	chr10	32903065	32903616	11
chr10	32558630	32559210	chr10	32567182	32567816	3
chr10	32564760	32565412	chr10	32748450	32749052	3
chr10	32609939	32610592	chr10	32628925	32629507	9
chr10	32635713	32636351	chr10	127269606	127270153	5
chr10	32640293	32640947	chr10	32981822	32982431	5
chr10	32702753	32703404	chr10	32748450	32749010	6
chr10	32705940	32706682	chr10	33078921	33079492	3
chr10	32854976	32855518	chr10	34439369	34439998	4
chr10	32886561	32887213	chr10	50892202	50892814	14
chr10	32892668	32893318	chr10	33340949	33341477	3
chr10	32941368	32942013	chr10	32980111	32980670	3
chr10	32943717	32944365	chr10	60780575	60781208	3
chr10	32945044	32945666	chr10	46014013	46014664	6
chr10	33004691	33005342	chr10	33019585	33020174	3
chr10	33072743	33073277	chr10	68799728	68800379	3
chr10	33109795	33110344	chr10	86515500	86516330	3
chr10	33120750	33121320	chr10	35099553	35100204	3
chr10	33192616	33193227	chr10	33217381	33217978	6
chr10	33312216	33312835	chr10	36944846	36945407	3
chr10	33319506	33320158	chr10	50789458	50790025	11
chr10	33349698	33350349	chr10	33899411	33899966	5
chr10	33410863	33411441	chr10	36635226	36635880	8
chr10	33553860	33554405	chr10	35134020	35134579	3
chr10	33604310	33604945	chr10	33802504	33803074	3
chr10	33612718	33613271	chr10	54841645	54842206	3
chr10	33739229	33739769	chr10	35363010	35363605	4
chr10	33747390	33748043	chr10	34961854	34962442	4
chr10	33776735	33777290	chr10	34302954	34303701	8
chr10	33923775	33924404	chr10	36640542	36641151	19
chr10	34081624	34082171	chr10	34250160	34250795	3
chr10	34335740	34336493	chr10	34428266	34428811	3
chr10	34344498	34345079	chr10	80268440	80269092	4
chr10	34413716	34414324	chr10	34447265	34447916	6
chr10	34416906	34417438	chr10	65868289	65868896	11
chr10	34448136	34448793	chr10	34475327	34475852	4
chr10	34465872	34466523	chr10	34658896	34659495	3
chr10	34752442	34752978	chr10	37390283	37390934	3
chr10	34786868	34787488	chr10	35196813	35197451	10
chr10	34983437	34984089	chr10	35104392	35105028	6
chr10	34989127	34989778	chr10	60227785	60228304	3
chr10	35105790	35106428	chr10	35496065	35496609	9
chr10	35107318	35107948	chr10	37882302	37882882	13
chr10	35120966	35121587	chr10	35134943	35135595	3
chr10	35122715	35123535	chr10	35324161	35324681	9
chr10	35125916	35126749	chr10	35195980	35197087	5
chr10	35127183	35127950	chr10	35195733	35196435	3
chr10	35126191	35126931	chr10	35207432	35207995	4
chr10	35125953	35126522	chr10	74167962	74168614	4
chr10	35130069	35130706	chr10	42891171	42891793	3
chr10	35133263	35133915	chr10	35195532	35196064	3
chr10	35134503	35135155	chr10	35821824	35822406	6
chr10	35150075	35150640	chr10	35173205	35173840	3
chr10	35149914	35150555	chr10	35179040	35179571	6
chr10	35157923	35158667	chr10	35206369	35206905	3
chr10	35169508	35170078	chr10	36113689	36114270	3
chr10	35196813	35197451	chr10	36482358	36482884	6
chr10	35267272	35267867	chr10	35308221	35308829	5
chr10	35267059	35267637	chr10	35470287	35470938	4
chr10	35273095	35273747	chr10	36779180	36779779	3
chr10	35279756	35280407	chr10	35815208	35815791	3
chr10	35281621	35282272	chr10	36367529	36368135	3
chr10	35337002	35337595	chr10	35599278	35599929	3
chr10	35341303	35341877	chr10	35881427	35882079	3
chr10	35350195	35350851	chr10	35381630	35382158	3
chr10	35369583	35370194	chr10	35498277	35498820	5
chr10	35378860	35379381	chr10	35400946	35401540	3
chr10	35380149	35380740	chr10	35447054	35447782	3
chr10	35385434	35385960	chr10	35465217	35465947	6
chr10	35409688	35410311	chr10	35497179	35497789	14
chr10	35412636	35413215	chr10	35429868	35430461	5
chr10	35413242	35413813	chr10	46012908	46013450	3
chr10	35429736	35430389	chr10	35635548	35636107	24
chr10	35429461	35430169	chr10	35822407	35823000	5
chr10	35433642	35434234	chr10	72446465	72447116	3
chr10	35437779	35438403	chr10	35447651	35448176	3
chr10	35450857	35451932	chr10	35821824	35823000	3
chr10	35646016	35646617	chr10	35804649	35805298	4
chr10	35646093	35646744	chr10	49186852	49187381	9
chr10	35779060	35779631	chr10	36473327	36473973	3
chr10	35958739	35959307	chr10	35971215	35971757	6
chr10	36282441	36283040	chr10	37599707	37600323	3
chr10	36331918	36332491	chr10	36409809	36410373	9
chr10	36357270	36357852	chr10	36509591	36510242	3
chr10	36366959	36367574	chr10	36533432	36533957	9
chr10	36371640	36372246	chr10	37776893	37777520	4
chr10	36465187	36465717	chr10	36540123	36540774	3
chr10	36595781	36596401	chr10	66206715	66207322	3
chr10	37081445	37081997	chr10	37141901	37142619	13
chr10	37802627	37803278	chr10	43777126	43777647	3
chr10	37856976	37857536	chr10	37865218	37865849	3
chr10	37856536	37857090	chr10	37976720	37977323	4
chr10	37858828	37859422	chr10	37974989	37975640	3
chr10	37858742	37859329	chr10	37991911	37992508	9
chr10	37928770	37929421	chr10	37937221	37937852	4
chr10	37944980	37945631	chr10	37964060	37964593	5
chr10	37967140	37967791	chr10	39128625	39129192	3
chr10	37969986	37970571	chr10	50993633	50994476	12
chr10	38010988	38011640	chr10	38081910	38082458	5
chr10	42293207	42293829	chr10	42408475	42409040	17
chr10	42466450	42467051	chr10	42477459	42478110	3
chr10	42545343	42545921	chr10	43440105	43440757	5
chr10	42553541	42554150	chr10	72298759	72299314	5
chr10	42604832	42605455	chr10	46013997	46014544	6
chr10	42621057	42621683	chr10	52136707	52137297	12
chr10	42638731	42639498	chr10	43455908	43456427	3
chr10	42675492	42676087	chr10	84275152	84275757	8
chr10	42706367	42707018	chr10	43572554	43573117	5
chr10	42725999	42726650	chr10	75892793	75893356	3
chr10	42767457	42768108	chr10	43017501	43018055	3
chr10	42781380	42782031	chr10	67733315	67733839	3
chr10	42783473	42784080	chr10	42960776	42961367	3
chr10	42782634	42783173	chr10	43435687	43436341	18
chr10	42848584	42849167	chr10	48126258	48126871	3
chr10	43009187	43009775	chr10	45236734	45237287	3
chr10	43120856	43121511	chr10	43137080	43137697	4
chr10	43139051	43139580	chr10	43201872	43202523	3
chr10	43140548	43141068	chr10	43432475	43433045	5
chr10	43153878	43154415	chr10	45072342	45072993	6
chr10	43202292	43202912	chr10	43444634	43445279	4
chr10	43203327	43203978	chr10	43221128	43221677	21
chr10	43204156	43204807	chr10	43250492	43251035	6
chr10	43203820	43204491	chr10	43707887	43708424	4
chr10	43222981	43223573	chr10	43381134	43381738	8
chr10	43292629	43293206	chr10	43400687	43401284	9
chr10	43298478	43299130	chr10	43343027	43343610	4
chr10	43304920	43305570	chr10	43386891	43387435	7
chr10	43308283	43308934	chr10	43323170	43323754	3
chr10	43316640	43317244	chr10	43427381	43427965	15
chr10	43326105	43326624	chr10	43426395	43426994	5
chr10	43332646	43333260	chr10	43354283	43354933	19
chr10	43348605	43349167	chr10	43435177	43435828	16
chr10	43357063	43357655	chr10	43373838	43374474	3
chr10	43358471	43359124	chr10	62376626	62377156	18
chr10	43381540	43382111	chr10	43395431	43395994	5
chr10	43381443	43382094	chr10	43419182	43419753	3
chr10	43381136	43381753	chr10	43648877	43649451	19
chr10	43382645	43383297	chr10	43461422	43462043	3
chr10	43385073	43385724	chr10	60969695	60970299	3
chr10	43395612	43396234	chr10	43411788	43412385	4
chr10	43396035	43396645	chr10	43413785	43414306	13
chr10	43396754	43397302	chr10	43432045	43432749	12
chr10	43405102	43405687	chr10	43416454	43417014	3
chr10	43411391	43412629	chr10	43427627	43428441	3
chr10	43411438	43412189	chr10	115499518	115500140	3
chr10	43417920	43418605	chr10	43426965	43427519	3
chr10	43419008	43420342	chr10	43431940	43433353	15
chr10	43420490	43421044	chr10	43431940	43432673	7
chr10	43421797	43422318	chr10	43437105	43437670	3
chr10	43426783	43427359	chr10	43434897	43435465	6
chr10	43426783	43427382	chr10	43436246	43436840	9
chr10	43427751	43428317	chr10	43448385	43449039	3
chr10	43431938	43433046	chr10	43455060	43455923	39
chr10	43431939	43432553	chr10	111195890	111196536	7
chr10	43434706	43435706	chr10	43449490	43450310	16
chr10	43436246	43436815	chr10	43455808	43456428	4
chr10	43434897	43435512	chr10	43541123	43541765	5
chr10	43435644	43436297	chr10	91799260	91799856	21
chr10	43440044	43441497	chr10	43448461	43449959	22
chr10	43442522	43443115	chr10	43452176	43452701	4
chr10	43443673	43444247	chr10	119595982	119596585	10
chr10	43448440	43449075	chr10	43461422	43461947	15
chr10	43454680	43455211	chr10	93475718	93476354	12
chr10	43455908	43456427	chr10	119112403	119113055	3
chr10	43565768	43566333	chr10	44660258	44660888	6
chr10	43594917	43595465	chr10	43602789	43603441	4
chr10	43594887	43595465	chr10	43616640	43617396	3
chr10	43597039	43597690	chr10	43695581	43696187	3
chr10	43616556	43617152	chr10	50044794	50045448	9
chr10	43737525	43738384	chr10	76415287	76415825	3
chr10	43754273	43754846	chr10	120288203	120288778	6
chr10	43806281	43806850	chr10	43816179	43816830	3
chr10	43905007	43905658	chr10	44835796	44836372	3
chr10	44014018	44014615	chr10	44420608	44421245	11
chr10	44151796	44152396	chr10	84624038	84624651	7
chr10	44155963	44156546	chr10	44944069	44944720	4
chr10	44351515	44352061	chr10	44722927	44723474	4
chr10	44600132	44600676	chr10	102747701	102748353	5
chr10	44632723	44633374	chr10	44799952	44800514	3
chr10	44744831	44745391	chr10	45557023	45557676	14
chr10	44755235	44755769	chr10	121051393	121052040	3
chr10	44777446	44778084	chr10	46028974	46029627	10
chr10	44909887	44910538	chr10	45424277	45424867	3
chr10	44963686	44964274	chr10	44998217	44998839	3
chr10	44973238	44973889	chr10	45003191	45003792	3
chr10	45063306	45063846	chr10	45104282	45104973	5
chr10	45124345	45124907	chr10	73247309	73247932	3
chr10	45151899	45152487	chr10	45168970	45169599	3
chr10	45222017	45222670	chr10	50455407	50455965	4
chr10	45235847	45236384	chr10	46326001	46326652	3
chr10	45238437	45238975	chr10	45249195	45249979	19
chr10	45237975	45238600	chr10	45459932	45460583	3
chr10	45250372	45251024	chr10	45265773	45266339	5
chr10	45250519	45251170	chr10	45462100	45462659	3
chr10	45252402	45252963	chr10	45462102	45462668	3
chr10	45292187	45292793	chr10	45373030	45373681	5
chr10	45299189	45299712	chr10	68873918	68874503	4
chr10	45353956	45354594	chr10	45458075	45458698	3
chr10	45403931	45404458	chr10	46341820	46342372	3
chr10	45417319	45417869	chr10	45462081	45462699	3
chr10	45419463	45420057	chr10	45465108	45465635	3
chr10	45421493	45422047	chr10	45727000	45727587	8
chr10	45441883	45442448	chr10	45462102	45462657	3
chr10	45444513	45445130	chr10	45750795	45751446	3
chr10	45460148	45460719	chr10	45691362	45692003	5
chr10	45460973	45461675	chr10	45726942	45727473	3
chr10	45462901	45463484	chr10	46029998	46030646	3
chr10	45470256	45470804	chr10	46028548	46029176	15
chr10	45474362	45475001	chr10	45560757	45561285	17
chr10	45554209	45554860	chr10	45640867	45641409	4
chr10	45557228	45557772	chr10	45568700	45569257	4
chr10	45556994	45557645	chr10	45594283	45594824	4
chr10	45568590	45569242	chr10	45584725	45585249	7
chr10	45656946	45657599	chr10	45672167	45672694	12
chr10	45672617	45673167	chr10	45729917	45730456	3
chr10	45811966	45812504	chr10	110272976	110273678	15
chr10	45873809	45874377	chr10	49410790	49411371	4
chr10	46004131	46004690	chr10	46017619	46018270	3
chr10	46015287	46015938	chr10	46023523	46024075	3
chr10	46040865	46041516	chr10	46267726	46268348	4
chr10	46089783	46090334	chr10	66017955	66018479	3
chr10	46201229	46201931	chr10	46545266	46545789	8
chr10	46331100	46331654	chr10	60650482	60651120	3
chr10	46524234	46524785	chr10	63308240	63308892	9
chr10	46804791	46805442	chr10	50508103	50508717	5
chr10	47070958	47071550	chr10	130105190	130105765	4
chr10	47139838	47140451	chr10	91136126	91136657	9
chr10	47265926	47266496	chr10	86521526	86522071	4
chr10	47339087	47339738	chr10	50788663	50789212	3
chr10	48348874	48349526	chr10	48467830	48468403	11
chr10	48356196	48356886	chr10	48769330	48769890	15
chr10	48411902	48412475	chr10	48422596	48423244	5
chr10	48456834	48457362	chr10	62082761	62083361	12
chr10	48481328	48481980	chr10	48494192	48494761	3
chr10	48519412	48519958	chr10	87981117	87981768	3
chr10	48522275	48522865	chr10	48656358	48657009	3
chr10	48548008	48548574	chr10	48655745	48656407	4
chr10	48548741	48549382	chr10	91775128	91775762	3
chr10	48552613	48553542	chr10	48655743	48656780	5
chr10	48634921	48635468	chr10	48658234	48658895	3
chr10	48635663	48636314	chr10	48655743	48656278	4
chr10	48656040	48657040	chr10	48671379	48671966	3
chr10	48656137	48656661	chr10	48683824	48684534	16
chr10	48671267	48672749	chr10	48683534	48684980	15
chr10	48680167	48680746	chr10	61903772	61904377	8
chr10	48683834	48684398	chr10	48701629	48702155	3
chr10	48683801	48684400	chr10	48783119	48783674	5
chr10	48683754	48684398	chr10	49174705	49175237	8
chr10	48684928	48685490	chr10	48757152	48757803	3
chr10	48920435	48921049	chr10	49445059	49445689	7
chr10	48920489	48921049	chr10	124472021	124472674	10
chr10	48961971	48962536	chr10	49295434	49296080	3
chr10	48977634	48978168	chr10	49510958	49511604	11
chr10	49008280	49008931	chr10	49406321	49406855	4
chr10	49041249	49041789	chr10	49367855	49368460	4
chr10	49051861	49052512	chr10	49360263	49360792	5
chr10	49051913	49052512	chr10	49458613	49459147	3
chr10	49127818	49128469	chr10	49606014	49606595	3
chr10	49133947	49134489	chr10	49189126	49189777	3
chr10	49158005	49158614	chr10	87202694	87203349	9
chr10	49189783	49190784	chr10	49272582	49273729	3
chr10	49218196	49218742	chr10	50330374	50331079	3
chr10	49242966	49243573	chr10	49264142	49264788	3
chr10	49283715	49284308	chr10	49538822	49539557	4
chr10	49413090	49413620	chr10	62077439	62078040	3
chr10	49415710	49416263	chr10	50596283	50597090	3
chr10	49478444	49479125	chr10	49489769	49490389	8
chr10	49518659	49519209	chr10	104443618	104444260	3
chr10	49538557	49539179	chr10	49576489	49577089	10
chr10	49538556	49539164	chr10	49943305	49943940	8
chr10	49538948	49539557	chr10	86016117	86016729	9
chr10	49702214	49702756	chr10	52442690	52443342	3
chr10	49773918	49774577	chr10	118755081	118755625	3
chr10	49782191	49782842	chr10	49791353	49791955	12
chr10	49785173	49785849	chr10	52352272	52352816	3
chr10	49800816	49801395	chr10	52704224	52704876	14
chr10	49943196	49943805	chr10	50637341	50637925	13
chr10	50035614	50036255	chr10	59490617	59491145	3
chr10	50067890	50068541	chr10	50258021	50258627	3
chr10	50233986	50234507	chr10	50322821	50323408	7
chr10	50277268	50277810	chr10	50489420	50490015	12
chr10	50279519	50280074	chr10	50364755	50365328	4
chr10	50286940	50287500	chr10	50317249	50317841	4
chr10	50322408	50322949	chr10	50332067	50332703	10
chr10	50330823	50331378	chr10	50624183	50624834	4
chr10	50336823	50337350	chr10	50363797	50364449	3
chr10	50356138	50356789	chr10	71988077	71988645	3
chr10	50391752	50392395	chr10	128121717	128122239	6
chr10	50422806	50423403	chr10	50476027	50476660	4
chr10	50443516	50444143	chr10	50494996	50495625	6
chr10	50452902	50453545	chr10	50511960	50512543	3
chr10	50494632	50495284	chr10	60941937	60942538	11
chr10	50495446	50496096	chr10	50572117	50572719	4
chr10	50569631	50570282	chr10	50577875	50578513	3
chr10	50624318	50624969	chr10	50659645	50660206	3
chr10	50636995	50637565	chr10	50651311	50651943	3
chr10	50669341	50669985	chr10	52232801	52233341	3
chr10	50849727	50850364	chr10	51925988	51926514	7
chr10	50856566	50857094	chr10	65560633	65561187	3
chr10	50962736	50963303	chr10	54066505	54067142	3
chr10	51054288	51054939	chr10	51879756	51880368	6
chr10	51054569	51055220	chr10	52215643	52216239	3
chr10	51070191	51070722	chr10	52676894	52677545	3
chr10	51294528	51295179	chr10	80555490	80556097	6
chr10	51426602	51427174	chr10	53278287	53278845	5
chr10	51668131	51668685	chr10	112868507	112869158	3
chr10	51679672	51680268	chr10	125102318	125102928	3
chr10	51728123	51728648	chr10	131473230	131474098	4
chr10	51740259	51740856	chr10	53030619	53031261	3
chr10	51745464	51746115	chr10	51774739	51775344	3
chr10	51774799	51775446	chr10	51784704	51785301	4
chr10	51934971	51935602	chr10	60769906	60770514	3
chr10	52185206	52185766	chr10	52742558	52743167	3
chr10	52215643	52216229	chr10	52248892	52249535	4
chr10	52218151	52218802	chr10	53589396	53589990	5
chr10	52250292	52250843	chr10	52754167	52754818	3
chr10	52259157	52259798	chr10	52697623	52698226	3
chr10	52313116	52313719	chr10	93702227	93702784	8
chr10	52339743	52340280	chr10	52774794	52775445	5
chr10	52432668	52433225	chr10	52454978	52455629	3
chr10	52435940	52436560	chr10	52483435	52483962	5
chr10	52435068	52435721	chr10	57761517	57762133	10
chr10	52562232	52563198	chr10	52571603	52572491	3
chr10	52616992	52617595	chr10	52742239	52742900	27
chr10	52645322	52645906	chr10	52689283	52689895	7
chr10	52650243	52650894	chr10	52757882	52758442	3
chr10	52907825	52908409	chr10	53147968	53148611	5
chr10	52975338	52975906	chr10	52982963	52983616	4
chr10	53080018	53080669	chr10	56820294	56820896	3
chr10	53389338	53389876	chr10	54136358	54136944	3
chr10	53458642	53459293	chr10	112011341	112011902	4
chr10	53749494	53750124	chr10	60901004	60901569	3
chr10	53835733	53836277	chr10	54345766	54346394	3
chr10	54077514	54078123	chr10	55341557	55342201	5
chr10	54111897	54112529	chr10	54233332	54233879	7
chr10	54116504	54117075	chr10	54345702	54346332	3
chr10	54180939	54181590	chr10	60957224	60957811	4
chr10	54308155	54308795	chr10	54324175	54324810	3
chr10	54326569	54327220	chr10	122172748	122173273	3
chr10	54345811	54346395	chr10	62239699	62240223	8
chr10	54538414	54539038	chr10	54554203	54554787	3
chr10	54546987	54547547	chr10	54567410	54568061	3
chr10	54755402	54755929	chr10	54772716	54773368	3
chr10	55130461	55130987	chr10	125864316	125864991	7
chr10	55138208	55138847	chr10	55285139	55285750	3
chr10	55158665	55159317	chr10	61636334	61636896	3
chr10	55214646	55215292	chr10	56774547	56775174	3
chr10	55220899	55221423	chr10	55253358	55253950	3
chr10	55471964	55472539	chr10	57139739	57140333	10
chr10	55591234	55591758	chr10	99009159	99009806	9
chr10	55925796	55926400	chr10	59326815	59327423	3
chr10	55965713	55966366	chr10	56327360	56327901	3
chr10	56035401	56035930	chr10	56080616	56081268	5
chr10	56360757	56361320	chr10	61752291	61752898	4
chr10	56546417	56547002	chr10	90091702	90092353	3
chr10	56588911	56589562	chr10	56828591	56829205	3
chr10	56615939	56616543	chr10	60878964	60879616	6
chr10	56649130	56649750	chr10	85046364	85046900	4
chr10	56682539	56683162	chr10	56694171	56694737	14
chr10	56847666	56848243	chr10	57656844	57657497	3
chr10	56994532	56995084	chr10	70170890	70171548	28
chr10	57049905	57050450	chr10	82316663	82317316	8
chr10	57292231	57292882	chr10	89798275	89798841	3
chr10	57339349	57340000	chr10	57378882	57379500	3
chr10	57492342	57492920	chr10	96411201	96411844	27
chr10	57841189	57841794	chr10	57857517	57858169	6
chr10	57909419	57909947	chr10	63834929	63835496	11
chr10	57983981	57984634	chr10	57993497	57994026	8
chr10	57991292	57991873	chr10	109638449	109639019	6
chr10	58030271	58030827	chr10	72611249	72611846	3
chr10	58189408	58189953	chr10	58267817	58268468	4
chr10	58267893	58268467	chr10	63212812	63213348	3
chr10	58334678	58335931	chr10	58384520	58385503	3
chr10	58345209	58345831	chr10	58386070	58386723	3
chr10	58528474	58529084	chr10	77041070	77041683	3
chr10	58801926	58802544	chr10	58823195	58823846	5
chr10	58896581	58897172	chr10	90713018	90713669	3
chr10	58992708	58993338	chr10	59694198	59694845	6
chr10	59072153	59072746	chr10	80140184	80140807	3
chr10	59104263	59104800	chr10	59365781	59366389	4
chr10	59108722	59109301	chr10	116432565	116433221	12
chr10	59160153	59160790	chr10	59222369	59222970	4
chr10	59236752	59237330	chr10	60433608	60434259	4
chr10	59268166	59268764	chr10	59978620	59979222	5
chr10	59325116	59325704	chr10	93308550	93309113	3
chr10	59328617	59329268	chr10	59362179	59362709	3
chr10	59333148	59333704	chr10	66087679	66088330	4
chr10	59458075	59458703	chr10	66079259	66079860	5
chr10	59568541	59569214	chr10	59707784	59708307	27
chr10	59626398	59626929	chr10	59678470	59679054	4
chr10	59652812	59653417	chr10	59671744	59672344	3
chr10	59654144	59654795	chr10	60036642	60037187	3
chr10	59690016	59690573	chr10	60080092	60080676	7
chr10	59694531	59695105	chr10	59706933	59707526	5
chr10	59698609	59699136	chr10	59706637	59707270	11
chr10	59699632	59700255	chr10	59835005	59835543	3
chr10	59706923	59707526	chr10	59835797	59836407	7
chr10	59706899	59707551	chr10	63520594	63521117	11
chr10	59709352	59709965	chr10	59819969	59820620	3
chr10	59708964	59709522	chr10	64223070	64223721	3
chr10	59727514	59728165	chr10	60648752	60649348	4
chr10	59755646	59756198	chr10	59852164	59852817	7
chr10	59830769	59831327	chr10	59885817	59886409	5
chr10	59836029	59836575	chr10	59906317	59906843	4
chr10	59845889	59846447	chr10	59906612	59907206	4
chr10	59844716	59845368	chr10	65540816	65541371	10
chr10	59876674	59877251	chr10	59929299	59929908	3
chr10	59876549	59877111	chr10	60114905	60115556	5
chr10	59881426	59882077	chr10	59893397	59893959	3
chr10	59885552	59886446	chr10	59904950	59906153	9
chr10	59885361	59886015	chr10	59906170	59906697	9
chr10	59885363	59886003	chr10	60105711	60106278	9
chr10	59887813	59888340	chr10	60363415	60364042	6
chr10	59901831	59902401	chr10	60664071	60664716	4
chr10	59908185	59909212	chr10	60029359	60029983	5
chr10	59906602	59907208	chr10	62033798	62034426	3
chr10	59928374	59929025	chr10	59959791	59960331	8
chr10	59930420	59931071	chr10	60883233	60883812	4
chr10	59968337	59968896	chr10	60014085	60014718	8
chr10	59975064	59975718	chr10	60032068	60032673	9
chr10	60030411	60031062	chr10	60236843	60237405	3
chr10	60031673	60032288	chr10	60209984	60210574	6
chr10	60033737	60034379	chr10	60135871	60136450	3
chr10	60242163	60242814	chr10	106838712	106839242	3
chr10	60262421	60262983	chr10	60820601	60821190	3
chr10	60355014	60355665	chr10	72873496	72874022	3
chr10	60410296	60410874	chr10	60784708	60785323	3
chr10	60629090	60629716	chr10	60638417	60639068	3
chr10	60643891	60644542	chr10	63276436	63277041	6
chr10	60778265	60778889	chr10	130301473	130302124	8
chr10	60894166	60894740	chr10	60952305	60952956	3
chr10	60943492	60944063	chr10	93483441	93483977	3
chr10	60945078	60945616	chr10	63128073	63128725	5
chr10	61012797	61013390	chr10	75641433	75642084	4
chr10	61101668	61102235	chr10	97953369	97953916	9
chr10	61152608	61153260	chr10	61850726	61851298	9
[truncated: 100,014 more rows]
