# Supplementary material for: Epigenetic activation of the FLT3 gene by ZNF384 fusion confers a therapeutic susceptibility in acute lymphoblastic leukemia
Source: Nat Commun. 2022 Sep 14;13:5401. doi: 10.1038/s41467-022-33143-w (PMC9474531; doi:10.1038/s41467-022-33143-w)
Supplement: Supplementary file 5 — Supplementary Data 2 [file 41467_2022_33143_MOESM5_ESM.xlsx]

## Sheet: Supp Data 2
Supplementary Data 2. Genome-wide DNA interactions mediated by ZNF384 in JIH5 cells*
Left interaction region			Right interaction region			# of interactions
chr10	48176	48680	chr10	76411	76911	2
chr10	64963	65464	chr10	397501	398001	2
chr10	65174	65675	chr10	11150720	11151220	2
chr10	70289	70789	chr10	986218	986718	2
chr10	71843	72345	chr10	1773204	1773704	4
chr10	71344	71844	chr10	30230708	30231210	2
chr10	76539	77100	chr10	94732	95232	2
chr10	76458	76958	chr10	128245	128746	2
chr10	75253	75753	chr10	197644	198144	2
chr10	76473	76983	chr10	291692	292192	3
chr10	81520	82020	chr10	295164	295669	5
chr10	84845	85345	chr10	130525	131029	2
chr10	86965	87465	chr10	129821	130321	2
chr10	88364	88864	chr10	100674	101175	2
chr10	87879	88379	chr10	124284	124785	2
chr10	91485	91985	chr10	757710	758211	2
chr10	104605	105105	chr10	203255	203766	2
chr10	121030	121530	chr10	909861	910384	3
chr10	124258	124758	chr10	5404444	5404944	2
chr10	127676	128540	chr10	136164	136779	3
chr10	127678	128186	chr10	145981	146481	3
chr10	127678	128185	chr10	306655	307478	2
chr10	127725	128230	chr10	332214	332714	2
chr10	127677	128177	chr10	451369	451884	2
chr10	127734	128234	chr10	13349678	13350178	2
chr10	133227	133767	chr10	180969	181469	2
chr10	134242	134786	chr10	930280	930780	2
chr10	136170	136670	chr10	259829	260452	5
chr10	143912	144412	chr10	333860	334379	4
chr10	143049	143549	chr10	902141	902656	4
chr10	144144	144691	chr10	124170361	124170861	6
chr10	150829	151329	chr10	74940555	74941105	5
chr10	160477	161010	chr10	171795	172295	3
chr10	164225	164725	chr10	4751400	4751900	2
chr10	182079	182579	chr10	3810062	3810562	2
chr10	184195	184695	chr10	261006	261509	2
chr10	187993	188535	chr10	218542	219108	2
chr10	187581	188200	chr10	219689	220189	2
chr10	197196	197696	chr10	11268929	11269429	2
chr10	203845	204345	chr10	257543	258043	2
chr10	203122	203622	chr10	292894	293395	2
chr10	205258	205759	chr10	386298	386799	3
chr10	206726	207226	chr10	397035	397536	2
chr10	218514	219404	chr10	306656	307162	2
chr10	219036	219536	chr10	315018	315548	2
chr10	219513	220013	chr10	457528	458034	2
chr10	218529	219029	chr10	839666	840194	5
chr10	220397	221056	chr10	258015	258519	2
chr10	222233	222736	chr10	281039	281539	2
chr10	222233	222733	chr10	3671625	3672125	2
chr10	229641	230235	chr10	257341	258329	2
chr10	229348	229848	chr10	375690	376190	2
chr10	234623	235123	chr10	751378	751879	2
chr10	237854	238354	chr10	247617	248118	2
chr10	249297	249979	chr10	260164	260934	2
chr10	249201	249701	chr10	131841395	131841912	2
chr10	254177	254677	chr10	387325	387825	2
chr10	254485	255018	chr10	388002	388502	2
chr10	260240	260954	chr10	268744	269723	4
chr10	257348	257921	chr10	270213	270713	3
chr10	261018	261518	chr10	269891	270408	2
chr10	258662	259364	chr10	271061	271679	2
chr10	260828	261574	chr10	271328	271853	2
chr10	257340	258400	chr10	282465	283301	3
chr10	259566	260324	chr10	282422	283134	2
chr10	257013	257523	chr10	293730	294644	4
chr10	260994	261497	chr10	293168	293668	3
chr10	258304	258888	chr10	306424	306954	3
chr10	258994	259547	chr10	306311	307562	3
chr10	259566	261509	chr10	306319	307767	11
chr10	261991	262813	chr10	306459	307405	2
chr10	257339	258031	chr10	316918	317696	2
chr10	259824	261042	chr10	316802	317469	3
chr10	260167	260979	chr10	326074	326948	4
chr10	256977	257601	chr10	329091	329682	2
chr10	257704	258596	chr10	329182	330040	5
chr10	258697	259404	chr10	328978	330388	4
chr10	259571	260328	chr10	330532	331147	2
chr10	259821	261890	chr10	328589	330093	15
chr10	262466	262967	chr10	330045	330545	2
chr10	261386	261886	chr10	336544	337045	2
chr10	258175	258678	chr10	348825	349325	2
chr10	259937	260442	chr10	348988	349488	5
chr10	258667	259167	chr10	359152	359652	2
chr10	257226	257726	chr10	370620	371120	2
chr10	257325	258477	chr10	387704	388712	3
chr10	259020	259521	chr10	387604	388104	2
chr10	259841	260468	chr10	386762	387647	2
chr10	260391	261328	chr10	388003	388619	3
chr10	259921	260449	chr10	396752	397252	3
chr10	260073	260573	chr10	397868	398431	2
chr10	260162	260662	chr10	458953	459453	2
chr10	257627	258127	chr10	620520	621024	2
chr10	260817	261483	chr10	688000	688877	2
chr10	259905	260429	chr10	11332574	11333074	5
chr10	258868	259368	chr10	97319939	97320576	2
chr10	264917	265840	chr10	329007	329677	2
chr10	264900	265400	chr10	101988836	101989337	2
chr10	267518	268020	chr10	133240251	133240751	2
chr10	271078	271578	chr10	317116	317618	2
chr10	269228	269728	chr10	340218	340718	2
chr10	271367	271867	chr10	339722	340223	2
chr10	268735	269235	chr10	397488	397994	2
chr10	281406	281906	chr10	784572	785123	2
chr10	282338	282838	chr10	294134	294635	2
chr10	282996	283496	chr10	307073	307573	2
chr10	293672	294583	chr10	450741	451556	2
chr10	297578	298079	chr10	319476	319976	2
chr10	302501	303467	chr10	329025	329531	2
chr10	302516	303018	chr10	78425207	78425707	2
chr10	306703	307222	chr10	317075	317657	2
chr10	306565	307571	chr10	326074	326953	5
chr10	306333	307750	chr10	329015	330397	10
chr10	306658	307158	chr10	333821	334342	4
chr10	306656	307156	chr10	396822	397323	2
chr10	307265	307765	chr10	803524	804027	2
chr10	306661	307161	chr10	810324	810824	2
chr10	313957	314596	chr10	329263	330033	2
chr10	316008	316508	chr10	3047909	3048426	4
chr10	316646	318104	chr10	329006	330541	8
chr10	316849	317758	chr10	338306	339125	3
chr10	318439	319804	chr10	329015	330004	4
chr10	320050	320551	chr10	387933	388433	2
chr10	326427	326930	chr10	387694	388611	2
chr10	325836	326677	chr10	397090	397843	2
chr10	329593	330543	chr10	338024	339156	6
chr10	329100	330084	chr10	347573	348415	2
chr10	329192	330419	chr10	387849	388782	4
chr10	329046	329595	chr10	410989	411539	2
chr10	330554	331054	chr10	3036468	3036968	2
chr10	335407	335907	chr10	360569	361090	2
chr10	337137	337637	chr10	792671	793187	3
chr10	387628	388771	chr10	396693	398011	12
chr10	393342	393846	chr10	524153	524653	2
chr10	393394	393895	chr10	15478846	15479346	2
chr10	397122	398007	chr10	451193	451898	3
chr10	394990	395490	chr10	548470	548971	3
chr10	397501	398002	chr10	11556763	11557263	2
chr10	399453	400059	chr10	410763	411527	2
chr10	399553	400053	chr10	1041651	1042163	2
chr10	410594	411150	chr10	426997	427497	2
chr10	408092	408592	chr10	757694	758196	4
chr10	408295	408795	chr10	92047268	92047790	5
chr10	410646	411203	chr10	129168914	129169414	2
chr10	427289	427790	chr10	514500	515000	2
chr10	437538	438038	chr10	656019	656519	2
chr10	437907	438407	chr10	683463	683974	2
chr10	450444	451084	chr10	558839	559339	2
chr10	475892	476466	chr10	548835	549335	2
chr10	485403	485903	chr10	767806	768306	2
chr10	486074	486574	chr10	5780695	5781207	2
chr10	487030	487530	chr10	923065	923565	2
chr10	486992	487492	chr10	11540560	11541060	2
chr10	487109	487609	chr10	30998199	30998996	2
chr10	487886	488580	chr10	803921	804778	2
chr10	497754	498254	chr10	7872188	7872696	3
chr10	500639	501139	chr10	801785	802285	2
chr10	511278	511778	chr10	792705	793218	3
chr10	512852	513357	chr10	524330	524830	4
chr10	512906	513408	chr10	563506	564006	4
chr10	512051	512586	chr10	71004020	71004520	2
chr10	515497	516188	chr10	530669	531651	3
chr10	513730	514230	chr10	805810	806311	2
chr10	529501	530001	chr10	918989	919493	3
chr10	533151	533655	chr10	605753	606253	2
chr10	547356	547856	chr10	560255	560788	2
chr10	546661	547161	chr10	606729	607229	2
chr10	548885	549409	chr10	556526	557026	4
chr10	548947	549573	chr10	571156	571656	4
chr10	549076	549935	chr10	664960	665542	3
chr10	548517	549017	chr10	731236	731750	4
chr10	549559	550060	chr10	822686	823186	3
chr10	549967	550493	chr10	5712264	5712764	2
chr10	556420	556922	chr10	570107	570607	2
chr10	555316	556185	chr10	803725	804613	2
chr10	562261	562763	chr10	753875	754375	2
chr10	562118	562693	chr10	804305	804805	2
chr10	561989	562490	chr10	5841370	5841870	2
chr10	561476	561976	chr10	17616207	17616718	2
chr10	565276	565777	chr10	651078	651578	2
chr10	582906	583406	chr10	597718	598218	2
chr10	585749	586249	chr10	731251	731766	8
chr10	591532	592034	chr10	683224	683724	2
chr10	594479	594981	chr10	628751	629251	2
chr10	598558	599058	chr10	621704	622222	3
chr10	605203	605841	chr10	731224	732067	9
chr10	609982	610620	chr10	619869	620667	2
chr10	619902	621100	chr10	628783	630080	5
chr10	620513	621015	chr10	652471	652971	2
chr10	620158	620753	chr10	683832	684332	2
chr10	620141	620642	chr10	1149593	1150093	2
chr10	622350	622851	chr10	801663	802172	3
chr10	622723	623369	chr10	804575	805189	2
chr10	623979	624493	chr10	804559	805059	2
chr10	624392	624892	chr10	29502398	29502903	2
chr10	625237	625737	chr10	684676	685239	2
chr10	629177	630323	chr10	659984	660973	4
chr10	629220	630073	chr10	689086	689975	2
chr10	628610	629141	chr10	690125	691097	2
chr10	628743	629697	chr10	787116	788108	4
chr10	628299	628799	chr10	957765	958266	3
chr10	629583	630083	chr10	1075321	1075835	3
chr10	628299	628799	chr10	3810467	3810974	2
chr10	629580	630080	chr10	12481694	12482194	2
chr10	631927	632427	chr10	13317332	13317832	2
chr10	633929	634698	chr10	651667	652478	2
chr10	635576	636076	chr10	2886969	2887495	2
chr10	637468	637978	chr10	1080868	1081368	2
chr10	642074	642574	chr10	791471	791973	3
chr10	643360	644038	chr10	683224	683724	2
chr10	646532	647032	chr10	787116	787644	2
chr10	660071	660858	chr10	668339	669210	2
chr10	660169	660911	chr10	676747	677247	3
chr10	659802	660338	chr10	12019212	12019712	3
chr10	666285	666958	chr10	683227	684321	3
chr10	669560	670060	chr10	731237	731746	2
chr10	673210	674072	chr10	687237	687943	2
chr10	676996	677858	chr10	688054	688570	2
chr10	677372	678149	chr10	687438	687950	2
chr10	676744	677244	chr10	739864	740374	4
chr10	679949	680855	chr10	687726	688549	3
chr10	683227	683768	chr10	696550	697638	5
chr10	683238	683738	chr10	764468	764997	2
chr10	683262	683919	chr10	804683	805278	2
chr10	687746	688246	chr10	721529	722029	2
chr10	687736	688500	chr10	804680	805189	2
chr10	687041	687541	chr10	810338	810851	3
chr10	687426	687926	chr10	70168783	70169284	2
chr10	706580	707080	chr10	892462	892967	3
chr10	705726	706226	chr10	114057523	114058023	2
chr10	729642	730142	chr10	6191910	6192417	2
chr10	731237	732080	chr10	770956	771625	2
chr10	731223	731737	chr10	775290	775790	2
chr10	731228	731750	chr10	1441789	1442289	5
chr10	742341	742841	chr10	783107	783607	2
chr10	762874	763536	chr10	15315286	15315786	2
chr10	770105	770605	chr10	787577	788108	2
chr10	784565	785065	chr10	896914	897417	4
chr10	787136	787639	chr10	63276761	63277328	4
chr10	802108	802608	chr10	822669	823169	2
chr10	806479	807050	chr10	902439	902939	3
chr10	811681	812181	chr10	944863	945380	2
chr10	811812	812312	chr10	1061560	1062061	2
chr10	823034	823760	chr10	841064	841790	2
chr10	822369	822869	chr10	842179	842680	2
chr10	824014	824514	chr10	1064118	1064619	2
chr10	826788	827295	chr10	850578	851078	2
chr10	832837	833338	chr10	865118	865618	2
chr10	832813	833313	chr10	893473	893973	2
chr10	838346	838846	chr10	78800648	78801150	2
chr10	842199	842701	chr10	1108070	1108572	3
chr10	850673	851223	chr10	898552	899052	7
chr10	854083	854590	chr10	1048622	1049130	2
chr10	854548	855051	chr10	133418124	133418624	2
chr10	873554	874054	chr10	892624	893139	2
chr10	883485	883985	chr10	892429	892929	2
chr10	883659	884159	chr10	900194	900695	2
chr10	884943	885443	chr10	989099	989657	4
chr10	894958	895620	chr10	903758	904727	2
chr10	896930	897449	chr10	911437	911940	4
chr10	894929	895429	chr10	5623137	5623639	2
chr10	893002	893502	chr10	30349272	30349788	3
chr10	900565	901092	chr10	910700	911200	7
chr10	900155	900665	chr10	916016	916516	2
chr10	900155	900655	chr10	1055352	1055852	2
chr10	900171	900682	chr10	1144132	1144632	3
chr10	930178	930893	chr10	944590	945179	2
chr10	929518	930018	chr10	1041536	1042036	2
chr10	934854	935407	chr10	3648021	3648521	2
chr10	942274	942776	chr10	2903517	2904017	2
chr10	943248	943749	chr10	23440371	23440871	2
chr10	946249	946749	chr10	1070180	1070704	3
chr10	949485	949985	chr10	3164066	3164611	2
chr10	957744	958266	chr10	2928341	2928841	3
chr10	957482	957982	chr10	79949012	79949512	2
chr10	971207	971709	chr10	1154109	1154609	2
chr10	1004007	1004884	chr10	1043525	1044450	2
chr10	1017273	1017773	chr10	1061558	1062059	2
chr10	1019202	1019702	chr10	1052122	1052649	2
chr10	1019929	1020429	chr10	1053654	1054156	3
chr10	1028331	1028833	chr10	1040955	1041455	2
chr10	1036487	1036987	chr10	110944331	110944831	2
chr10	1041708	1042208	chr10	1055347	1055847	2
chr10	1041040	1041545	chr10	2869004	2869504	2
chr10	1043132	1043634	chr10	1056238	1056738	2
chr10	1044320	1044820	chr10	13705410	13705910	2
chr10	1045093	1045593	chr10	110607619	110608120	3
chr10	1047218	1047718	chr10	1055453	1055953	2
chr10	1048902	1049813	chr10	1062879	1063978	3
chr10	1048600	1049100	chr10	1074822	1075323	2
chr10	1048910	1049410	chr10	5234317	5234822	2
chr10	1048346	1048846	chr10	6348274	6348780	2
chr10	1048900	1049400	chr10	16870983	16871483	2
chr10	1055775	1056555	chr10	1070088	1070688	5
chr10	1055666	1056166	chr10	1076684	1077184	2
chr10	1055638	1056143	chr10	1562925	1563425	5
chr10	1057490	1057990	chr10	1074838	1075338	2
chr10	1061329	1061881	chr10	101872821	101873321	3
chr10	1070181	1070682	chr10	1112770	1113270	2
chr10	1074824	1075335	chr10	1087702	1088202	3
chr10	1074823	1075328	chr10	1620585	1621085	3
chr10	1074825	1075326	chr10	12265384	12265884	3
chr10	1083784	1084284	chr10	3008941	3009441	2
chr10	1087015	1087515	chr10	1111415	1111927	2
chr10	1096780	1097280	chr10	2982413	2982956	4
chr10	1110255	1110755	chr10	1216533	1217033	2
chr10	1111470	1111971	chr10	3064089	3064594	2
chr10	1127540	1128040	chr10	4790256	4790758	2
chr10	1149495	1149995	chr10	1257248	1257776	2
chr10	1161257	1161757	chr10	2261902	2262403	2
chr10	1188064	1188564	chr10	3076721	3077305	6
chr10	1189285	1189785	chr10	14370353	14370870	2
chr10	1191668	1192168	chr10	1241218	1241718	2
chr10	1198414	1198914	chr10	1347386	1347886	2
chr10	1217960	1218460	chr10	1462230	1462753	2
chr10	1227586	1228142	chr10	1577645	1578206	2
chr10	1227221	1228091	chr10	2978611	2979122	5
chr10	1231537	1232067	chr10	1969352	1969852	2
chr10	1234507	1235023	chr10	1399520	1400020	2
chr10	1234474	1234974	chr10	1462119	1462634	3
chr10	1240651	1241416	chr10	1252725	1253633	3
chr10	1240760	1241436	chr10	1424836	1425718	2
chr10	1240664	1241164	chr10	1618818	1619346	2
chr10	1241697	1242197	chr10	2887052	2887552	2
chr10	1244325	1244825	chr10	7410589	7411111	3
chr10	1247972	1248612	chr10	3095470	3096364	2
chr10	1257623	1258123	chr10	2519371	2519871	2
chr10	1286549	1287049	chr10	2722130	2722630	2
chr10	1289278	1289778	chr10	1402450	1402952	2
chr10	1339601	1340101	chr10	1419700	1420203	4
chr10	1339707	1340207	chr10	14009281	14009900	2
chr10	1358000	1358501	chr10	2044278	2044778	2
chr10	1359504	1360004	chr10	2886147	2886647	2
chr10	1360501	1361017	chr10	5219945	5220445	3
chr10	1361109	1361616	chr10	1393740	1394240	4
chr10	1361155	1361701	chr10	2192899	2193399	2
chr10	1368556	1369438	chr10	1465106	1465860	2
chr10	1371880	1372380	chr10	1470886	1471386	2
chr10	1371901	1372403	chr10	2273128	2273628	2
chr10	1380840	1381340	chr10	2091362	2091889	5
chr10	1386387	1386970	chr10	35473033	35473533	2
chr10	1394079	1394579	chr10	1407308	1407808	2
chr10	1401506	1402006	chr10	3064870	3065375	4
chr10	1404163	1404663	chr10	2992484	2992984	2
chr10	1405697	1406552	chr10	1419690	1420293	3
chr10	1411080	1411899	chr10	1420580	1421103	3
chr10	1411653	1412581	chr10	1425328	1426048	2
chr10	1412230	1412756	chr10	1427384	1428127	2
chr10	1412607	1413520	chr10	1575765	1576905	5
chr10	1420610	1421518	chr10	1488920	1489715	3
chr10	1420571	1421071	chr10	1555380	1555880	2
chr10	1420201	1420758	chr10	1575624	1576771	3
chr10	1421005	1421523	chr10	1575286	1575863	3
chr10	1420553	1421511	chr10	1612884	1613564	4
chr10	1420593	1421094	chr10	1631619	1632119	2
chr10	1420590	1421091	chr10	2073461	2073961	3
chr10	1421966	1422466	chr10	2313266	2313766	2
chr10	1421026	1421526	chr10	91397127	91397627	2
chr10	1427968	1428500	chr10	1448480	1448980	3
chr10	1427342	1427854	chr10	1453275	1453816	2
chr10	1424542	1425754	chr10	1454032	1455319	5
chr10	1425909	1426697	chr10	1458272	1458777	2
chr10	1425547	1426424	chr10	1462888	1464125	3
chr10	1424137	1426281	chr10	1465099	1466622	13
chr10	1424621	1426363	chr10	1466896	1468276	6
chr10	1427359	1427865	chr10	1467407	1467907	2
chr10	1425923	1426673	chr10	1475745	1476462	2
chr10	1424536	1426377	chr10	1482727	1483758	8
chr10	1427336	1428222	chr10	1483034	1483708	7
chr10	1424172	1426401	chr10	1488570	1490000	30
chr10	1424265	1425375	chr10	1486958	1488305	5
chr10	1425577	1426276	chr10	1487520	1488304	2
chr10	1427072	1427860	chr10	1488836	1490000	4
chr10	1426215	1426993	chr10	1491662	1492351	2
chr10	1424861	1425409	chr10	1572219	1572862	3
chr10	1424239	1425079	chr10	1573189	1574091	2
chr10	1424136	1426711	chr10	1574872	1578206	63
chr10	1427201	1428192	chr10	1577126	1577644	2
chr10	1427336	1427843	chr10	1574987	1575874	2
chr10	1425488	1425988	chr10	1603644	1604144	2
chr10	1424764	1425514	chr10	1630693	1631788	3
chr10	1426879	1427865	chr10	1630683	1631520	4
chr10	1425035	1425535	chr10	1751471	1752130	2
chr10	1427894	1428406	chr10	2981522	2982022	6
chr10	1424172	1424693	chr10	5397067	5397567	2
chr10	1432366	1432866	chr10	1612667	1613167	2
chr10	1436171	1436671	chr10	1445851	1446352	2
chr10	1435995	1436501	chr10	1588585	1589085	2
chr10	1440569	1441069	chr10	7288635	7289148	2
chr10	1454441	1454941	chr10	1465753	1466253	2
chr10	1455953	1456649	chr10	1465124	1466118	2
chr10	1457128	1457628	chr10	1489169	1489670	2
chr10	1454425	1455605	chr10	1575303	1576140	3
chr10	1455455	1456006	chr10	1576646	1577334	2
chr10	1458991	1459505	chr10	1575305	1576149	2
chr10	1458689	1459189	chr10	2308729	2309262	5
chr10	1463258	1463758	chr10	1479717	1480217	2
chr10	1465099	1465999	chr10	1575768	1577219	3
chr10	1465117	1466108	chr10	1577247	1578030	3
chr10	1465105	1465605	chr10	2071268	2071811	3
chr10	1465271	1465771	chr10	13247220	13247729	2
chr10	1465773	1466275	chr10	63633873	63634373	2
chr10	1466899	1467411	chr10	1575397	1576189	2
chr10	1469299	1469819	chr10	1489291	1489822	2
chr10	1472919	1473419	chr10	3068105	3068679	2
chr10	1483098	1483600	chr10	1534981	1535481	2
chr10	1483696	1484261	chr10	1579591	1580108	3
chr10	1483476	1484009	chr10	2081788	2082288	2
chr10	1483429	1483929	chr10	52435640	52436143	2
chr10	1482875	1483375	chr10	121565150	121565701	5
chr10	1487350	1487850	chr10	6618946	6619469	3
chr10	1488575	1490427	chr10	1575199	1577986	21
chr10	1489152	1489811	chr10	1630694	1631414	3
chr10	1488844	1489626	chr10	1635486	1636031	2
chr10	1489282	1489817	chr10	2909236	2909736	2
chr10	1491640	1492155	chr10	1576544	1577322	2
chr10	1493248	1493748	chr10	93475769	93476269	2
chr10	1502908	1503409	chr10	1512836	1513336	2
chr10	1502866	1503367	chr10	1568382	1568882	2
chr10	1502869	1503370	chr10	17205402	17205902	2
chr10	1521292	1521792	chr10	1557934	1558439	2
chr10	1522716	1523216	chr10	1823967	1824467	2
chr10	1526277	1526777	chr10	2255186	2255699	2
chr10	1532647	1533164	chr10	1543827	1544327	2
chr10	1543515	1544027	chr10	1575768	1576268	4
chr10	1543316	1544170	chr10	1577246	1577763	2
chr10	1544917	1545433	chr10	1562996	1563496	2
chr10	1554157	1554657	chr10	18658857	18659358	2
chr10	1556743	1557243	chr10	1565621	1566122	2
chr10	1565978	1566519	chr10	1575660	1576362	2
chr10	1568727	1569228	chr10	1703868	1704368	2
chr10	1568586	1569086	chr10	1712127	1712637	2
chr10	1568360	1568860	chr10	93711710	93712214	2
chr10	1576843	1577343	chr10	1598527	1599147	2
chr10	1575305	1575805	chr10	1600629	1601150	4
chr10	1575641	1576148	chr10	1612626	1613533	3
chr10	1575273	1575906	chr10	1631302	1632177	2
chr10	1576260	1576957	chr10	1631259	1631903	2
chr10	1577140	1577646	chr10	1631389	1631903	2
chr10	1577121	1577621	chr10	3172402	3173018	3
chr10	1575610	1576119	chr10	124706005	124706505	2
chr10	1580518	1581018	chr10	101261613	101262113	2
chr10	1597556	1598085	chr10	1612381	1613148	2
chr10	1598937	1599763	chr10	1613008	1613521	2
chr10	1600580	1601083	chr10	1612641	1613517	2
chr10	1616439	1617251	chr10	1635211	1636151	2
chr10	1627976	1628476	chr10	2982134	2982635	2
chr10	1631668	1632168	chr10	1643083	1643739	2
chr10	1642105	1642605	chr10	3635204	3635708	2
chr10	1643518	1644018	chr10	1656232	1656765	2
chr10	1650857	1651357	chr10	1746285	1746785	2
chr10	1651455	1651955	chr10	30349258	30349759	2
chr10	1706117	1706622	chr10	11401614	11402114	2
chr10	1712128	1712637	chr10	1935181	1935681	3
chr10	1723741	1724241	chr10	7347817	7348326	2
chr10	1732549	1733052	chr10	2152469	2152969	2
chr10	1733937	1734438	chr10	1922075	1922575	2
chr10	1748358	1748858	chr10	1758092	1758592	2
chr10	1754112	1754614	chr10	118614041	118614541	2
chr10	1758187	1758687	chr10	1776640	1777141	3
chr10	1772616	1773116	chr10	2819718	2820244	2
chr10	1778680	1779180	chr10	1808156	1808660	2
chr10	1794352	1794853	chr10	3248714	3249214	2
chr10	1804110	1804610	chr10	71737665	71738165	2
chr10	1823027	1823535	chr10	1851587	1852087	2
chr10	1823003	1823503	chr10	3623247	3623748	2
chr10	1875853	1876353	chr10	2159615	2160124	2
chr10	1918475	1918976	chr10	2075122	2075622	2
chr10	1920135	1920667	chr10	1972194	1972694	2
chr10	1938272	1938775	chr10	2887778	2888278	2
chr10	1943470	1943972	chr10	1984907	1985407	2
chr10	1962940	1963440	chr10	4431525	4432101	2
chr10	1965976	1966478	chr10	2719595	2720095	2
chr10	1967728	1968228	chr10	2363007	2363507	2
chr10	1981473	1981973	chr10	2145222	2145722	2
chr10	2011167	2011667	chr10	9788481	9788988	2
chr10	2032083	2033033	chr10	97979376	97980052	2
chr10	2056575	2057075	chr10	66915213	66915721	2
chr10	2084642	2085142	chr10	35150156	35150693	2
chr10	2086862	2087362	chr10	4463504	4464004	2
chr10	2117337	2117837	chr10	2642281	2642837	2
chr10	2139959	2140459	chr10	2364794	2365302	3
chr10	2141056	2141556	chr10	3210512	3211012	2
chr10	2165013	2165513	chr10	2220496	2220997	2
chr10	2204429	2204929	chr10	2416179	2416682	2
chr10	2232813	2233350	chr10	2328697	2329197	4
chr10	2233617	2234158	chr10	52339351	52339851	2
chr10	2245836	2246384	chr10	2258607	2259107	7
chr10	2269160	2269663	chr10	2602730	2603230	2
chr10	2269211	2269825	chr10	8058716	8059216	2
chr10	2270489	2270989	chr10	2283136	2283636	2
chr10	2275031	2275533	chr10	2305822	2306322	2
chr10	2382897	2383398	chr10	9951413	9951913	2
chr10	2392041	2392582	chr10	5023423	5023923	2
chr10	2444333	2444867	chr10	2459776	2460276	3
chr10	2448619	2449122	chr10	2595207	2595707	2
chr10	2468326	2468827	chr10	2971357	2971857	2
chr10	2474216	2474716	chr10	2779389	2779891	3
chr10	2475720	2476220	chr10	2574587	2575117	2
chr10	2488261	2488761	chr10	5055513	5056023	2
chr10	2526623	2527123	chr10	3684017	3684518	2
chr10	2555218	2555718	chr10	2676571	2677080	2
chr10	2580035	2580537	chr10	2804447	2804947	2
chr10	2608631	2609131	chr10	28492222	28492723	3
chr10	2641380	2641880	chr10	2769431	2769939	2
chr10	2700631	2701131	chr10	2730426	2730926	2
chr10	2701390	2701890	chr10	22985033	22985586	7
chr10	2750160	2750660	chr10	17591532	17592032	2
chr10	2755837	2756337	chr10	46935289	46935820	5
chr10	2765634	2766134	chr10	2775662	2776164	2
chr10	2769635	2770135	chr10	130109391	130109896	2
chr10	2812684	2813185	chr10	7877587	7878087	2
chr10	2818213	2818713	chr10	2913574	2914076	3
chr10	2823544	2824044	chr10	4837697	4838199	2
chr10	2838293	2838793	chr10	19993901	19994408	5
chr10	2844744	2845267	chr10	2864189	2864689	4
chr10	2849685	2850268	chr10	2872776	2873465	2
chr10	2865122	2866059	chr10	2885856	2886437	2
chr10	2865851	2866351	chr10	101462167	101462707	3
chr10	2867523	2868023	chr10	2919664	2920170	3
chr10	2873429	2873930	chr10	3040149	3040649	2
chr10	2877056	2878056	chr10	2927950	2928694	2
chr10	2879355	2879868	chr10	8451675	8452175	2
chr10	2886052	2886632	chr10	2908876	2909467	2
chr10	2885126	2886001	chr10	2925417	2926192	4
chr10	2886193	2886693	chr10	3044451	3045009	2
chr10	2885808	2886317	chr10	5398335	5398835	3
chr10	2897565	2898471	chr10	2925410	2926213	2
chr10	2908590	2909652	chr10	2925390	2926293	4
chr10	2908945	2909447	chr10	47095732	47096232	2
chr10	2913176	2913676	chr10	7897703	7898230	3
chr10	2919629	2920148	chr10	3044201	3044701	4
chr10	2925409	2926129	chr10	2981309	2982030	2
chr10	2925379	2925899	chr10	16889359	16889876	3
chr10	2927994	2928875	chr10	3042488	3043504	6
chr10	2928265	2928765	chr10	90961074	90961576	2
chr10	2929279	2930168	chr10	3039735	3040602	5
chr10	2933027	2933527	chr10	3039696	3040197	2
chr10	2981447	2981947	chr10	3014192	3014692	2
chr10	2985558	2986312	chr10	3026510	3027041	2
chr10	2986331	2986831	chr10	22122154	22122700	2
chr10	2993487	2993987	chr10	22169801	22170308	2
chr10	3001084	3001584	chr10	3039640	3040144	3
chr10	3026099	3026599	chr10	3747999	3748512	4
chr10	3025715	3026215	chr10	35172223	35172747	2
chr10	3028143	3028644	chr10	3227792	3228292	2
chr10	3036151	3036968	chr10	3064483	3065223	2
chr10	3036486	3036986	chr10	3093622	3094146	2
chr10	3039665	3040166	chr10	97401859	97402359	2
chr10	3042647	3043147	chr10	3095130	3095631	2
chr10	3044260	3044781	chr10	3204136	3204636	5
chr10	3054602	3055102	chr10	3067316	3067834	3
chr10	3053947	3054448	chr10	4135867	4136367	2
chr10	3053975	3054476	chr10	8244997	8245497	3
chr10	3056415	3056915	chr10	8169780	8170280	2
chr10	3059438	3059984	chr10	3071497	3071997	2
chr10	3061641	3062141	chr10	3071408	3071945	3
chr10	3064124	3064629	chr10	31407949	31408454	2
chr10	3070104	3070637	chr10	3095050	3095923	2
chr10	3071407	3071952	chr10	3080104	3080604	3
chr10	3072268	3072768	chr10	3093597	3094123	3
chr10	3070962	3072417	chr10	3094925	3096865	17
chr10	3071205	3072112	chr10	3172385	3172966	3
chr10	3071626	3072126	chr10	25228562	25229062	2
chr10	3075703	3076203	chr10	3309567	3310067	2
chr10	3075996	3076497	chr10	24084845	24085345	2
chr10	3077213	3077737	chr10	3094919	3095419	2
chr10	3078281	3079132	chr10	3095780	3096579	3
chr10	3078290	3078792	chr10	80350782	80351282	2
chr10	3080665	3081178	chr10	3088451	3088951	2
chr10	3090819	3091322	chr10	4810142	4810642	2
chr10	3093007	3093507	chr10	3172392	3172893	2
chr10	3093400	3093900	chr10	74927447	74927954	3
chr10	3095423	3095923	chr10	3851162	3851662	2
chr10	3095426	3096258	chr10	5317822	5318425	2
chr10	3095835	3096335	chr10	74825685	74826191	4
chr10	3134609	3135159	chr10	3536347	3536847	2
chr10	3137299	3137799	chr10	4704206	4704707	2
chr10	3138369	3138971	chr10	6186969	6187469	2
chr10	3139346	3139846	chr10	62148411	62148914	2
chr10	3164650	3165150	chr10	3611262	3611778	6
chr10	3172399	3172899	chr10	3485382	3485883	2
chr10	3173788	3174608	chr10	3668611	3669111	3
chr10	3172466	3172966	chr10	3963230	3963759	2
chr10	3173612	3174113	chr10	4704469	4704969	2
chr10	3172967	3173474	chr10	5092653	5093153	3
chr10	3183386	3183893	chr10	17678734	17679234	3
chr10	3189416	3189921	chr10	3299823	3300323	3
chr10	3197842	3198345	chr10	3207154	3207717	2
chr10	3197436	3198342	chr10	3208791	3209484	2
chr10	3197466	3198319	chr10	3237999	3238909	2
chr10	3197500	3198004	chr10	3765193	3765693	2
chr10	3195149	3195663	chr10	3778015	3778515	2
chr10	3197183	3198367	chr10	3776416	3777346	3
chr10	3197769	3198345	chr10	3780267	3780855	2
chr10	3197160	3197989	chr10	3783088	3783779	2
chr10	3197745	3198349	chr10	3805015	3805681	2
chr10	3197647	3198334	chr10	3810186	3811108	2
chr10	3197321	3198081	chr10	3932711	3933579	2
chr10	3197448	3198345	chr10	3933918	3934855	2
chr10	3197330	3198216	chr10	4131631	4132359	3
chr10	3197831	3198331	chr10	4343865	4344365	2
chr10	3194674	3195174	chr10	4704683	4705211	2
chr10	3197445	3198349	chr10	4703718	4705315	4
chr10	3197800	3198300	chr10	4717886	4718386	2
chr10	3197340	3198612	chr10	4770483	4771998	7
chr10	3197722	3198325	chr10	6263974	6264474	2
chr10	3197829	3198329	chr10	7410589	7411111	4
chr10	3200343	3201014	chr10	3208467	3209408	3
chr10	3199967	3200696	chr10	3949768	3950268	2
chr10	3203727	3204364	chr10	3212810	3213472	2
chr10	3203732	3204232	chr10	4704718	4705220	2
chr10	3204925	3205425	chr10	6062462	6062969	2
chr10	3209743	3210263	chr10	3222680	3223422	2
chr10	3209476	3209980	chr10	3251000	3251500	2
chr10	3208654	3209165	chr10	3745057	3745557	2
chr10	3208954	3209459	chr10	4703974	4704474	2
chr10	3209099	3209599	chr10	4704716	4705224	2
chr10	3208755	3209491	chr10	4770502	4771412	3
chr10	3214861	3215362	chr10	3761045	3761545	2
chr10	3217826	3218399	chr10	3250503	3251003	2
chr10	3217153	3217653	chr10	4792367	4792867	2
chr10	3227672	3228509	chr10	3248406	3249234	3
chr10	3238357	3238857	chr10	3748348	3748852	3
chr10	3241416	3241916	chr10	3828637	3829212	2
chr10	3239848	3240601	chr10	3981385	3982126	2
chr10	3238000	3238500	chr10	4647196	4647698	2
chr10	3242844	3243344	chr10	104255217	104255850	2
chr10	3248404	3249465	chr10	3310005	3311083	4
chr10	3248592	3249517	chr10	3355348	3356328	2
chr10	3248351	3249232	chr10	3484724	3485516	2
chr10	3248472	3248980	chr10	4712651	4713151	3
chr10	3248464	3249259	chr10	4770493	4771417	8
chr10	3248377	3248877	chr10	5025190	5025764	2
chr10	3250453	3250953	chr10	3622197	3622697	2
chr10	3250752	3251560	chr10	12760837	12761337	2
chr10	3255688	3256196	chr10	3293463	3293963	3
chr10	3255330	3255831	chr10	4636407	4636907	2
chr10	3256607	3257107	chr10	13399832	13400367	2
chr10	3258427	3258927	chr10	3276263	3276774	2
chr10	3258752	3259284	chr10	3757637	3758137	3
chr10	3263167	3263939	chr10	3324684	3325196	2
chr10	3264882	3265648	chr10	4770913	4771416	2
chr10	3270289	3270791	chr10	3714136	3714636	2
chr10	3268653	3269153	chr10	3748346	3748851	4
chr10	3274386	3274943	chr10	3490661	3491161	5
chr10	3278949	3279449	chr10	3610498	3611018	2
chr10	3277342	3277842	chr10	4306021	4306542	2
chr10	3288097	3288597	chr10	4222892	4223395	2
chr10	3293160	3293660	chr10	4762313	4762813	2
chr10	3299399	3299899	chr10	4529071	4529573	2
chr10	3300501	3301001	chr10	10350855	10351355	2
chr10	3302648	3303153	chr10	3816665	3817165	2
chr10	3325307	3325807	chr10	3747990	3748493	2
chr10	3330376	3330876	chr10	3369096	3369596	2
chr10	3334945	3335455	chr10	3344285	3344785	3
chr10	3334968	3335507	chr10	3434731	3435236	3
chr10	3334526	3335026	chr10	3701365	3701866	2
chr10	3334908	3335434	chr10	4628821	4629321	2
chr10	3333538	3334038	chr10	8079282	8079782	2
chr10	3343133	3343633	chr10	4793229	4793729	2
chr10	3346035	3346561	chr10	11828522	11829022	4
chr10	3347704	3348204	chr10	4285147	4285651	2
chr10	3354051	3354551	chr10	31068617	31069117	2
chr10	3362241	3362741	chr10	12804800	12805347	3
chr10	3363131	3363631	chr10	3810453	3810983	5
chr10	3372157	3372702	chr10	3403256	3403756	2
chr10	3372368	3373027	chr10	31446138	31446661	2
chr10	3380537	3381152	chr10	3423258	3424104	2
chr10	3382827	3383327	chr10	3761371	3761876	2
chr10	3386131	3386631	chr10	3810537	3811038	2
chr10	3388000	3388510	chr10	3573214	3573714	3
chr10	3388038	3388538	chr10	3748014	3748524	3
chr10	3387546	3388046	chr10	102319164	102319664	2
chr10	3394956	3395582	chr10	3409118	3409660	2
chr10	3402877	3403377	chr10	4514183	4514708	2
chr10	3406153	3406653	chr10	4131785	4132314	3
chr10	3405837	3406337	chr10	5068004	5068505	2
chr10	3408536	3409242	chr10	3729452	3730024	2
chr10	3414390	3414890	chr10	4777942	4778443	2
chr10	3421649	3422151	chr10	3433704	3434204	2
chr10	3421124	3421624	chr10	3467858	3468444	3
chr10	3425118	3425618	chr10	3469726	3470226	2
chr10	3420169	3420669	chr10	3575683	3576183	2
chr10	3423943	3424443	chr10	3685127	3685628	2
chr10	3424194	3424999	chr10	4515366	4515876	2
chr10	3424482	3424982	chr10	6763481	6763981	2
chr10	3425552	3426052	chr10	31927467	31927967	2
chr10	3432151	3432989	chr10	3553917	3554458	2
chr10	3436098	3436598	chr10	4130420	4130922	2
chr10	3436543	3437043	chr10	34909317	34909822	2
chr10	3455231	3455731	chr10	3553959	3554461	2
chr10	3456010	3456510	chr10	3901545	3902054	2
chr10	3453068	3453569	chr10	5071934	5072434	2
chr10	3452346	3452846	chr10	12587173	12587673	2
chr10	3469670	3470200	chr10	3478506	3479045	3
chr10	3465432	3466302	chr10	3484337	3485331	2
chr10	3467802	3469104	chr10	3484967	3485927	4
chr10	3468538	3469425	chr10	3483958	3484542	2
chr10	3467410	3467910	chr10	3494745	3495245	2
chr10	3465112	3465714	chr10	3526389	3527324	2
chr10	3465866	3466489	chr10	3526067	3526871	2
chr10	3467602	3468711	chr10	3525609	3527632	5
chr10	3469359	3469914	chr10	3525647	3526316	3
chr10	3468216	3468717	chr10	3554257	3554757	2
chr10	3468903	3469403	chr10	3621747	3622249	2
chr10	3469332	3469832	chr10	3785193	3785707	2
chr10	3468751	3469251	chr10	3872653	3873153	2
chr10	3465449	3465949	chr10	4123582	4124082	2
chr10	3468923	3469423	chr10	4299743	4300245	2
chr10	3469332	3469832	chr10	5626977	5627513	3
chr10	3465744	3466273	chr10	6954309	6954809	2
chr10	3468599	3469234	chr10	15429367	15429867	2
chr10	3467595	3468097	chr10	29659444	29659944	2
chr10	3470802	3471302	chr10	46249544	46250044	2
chr10	3468409	3468909	chr10	124142011	124142511	3
chr10	3472253	3472762	chr10	3493093	3493593	4
chr10	3472866	3473674	chr10	3526388	3526918	2
chr10	3472193	3472699	chr10	3748661	3749161	2
chr10	3472411	3472911	chr10	3809704	3810236	5
chr10	3472181	3472698	chr10	4770911	4771411	2
chr10	3472814	3473314	chr10	8065673	8066174	2
chr10	3483847	3484468	chr10	3492393	3492965	2
chr10	3484592	3485550	chr10	3494604	3495247	2
chr10	3483967	3485922	chr10	3525605	3527325	16
chr10	3485422	3485933	chr10	3529520	3530178	2
chr10	3485422	3485931	chr10	3553781	3554304	2
chr10	3484579	3485092	chr10	3749710	3750221	2
chr10	3485422	3485938	chr10	4131438	4132262	2
chr10	3486040	3486735	chr10	3532748	3533283	3
chr10	3486228	3487105	chr10	3553934	3554655	3
chr10	3492125	3492664	chr10	3526665	3527610	2
chr10	3494329	3495447	chr10	3525815	3526539	3
chr10	3494571	3495585	chr10	3526578	3527317	3
chr10	3494380	3494880	chr10	3747982	3748483	3
chr10	3494748	3495253	chr10	4131582	4132082	2
chr10	3495436	3496000	chr10	13249509	13250009	2
chr10	3495134	3495634	chr10	70576125	70576636	4
chr10	3504143	3504643	chr10	3762378	3762878	2
chr10	3510265	3511091	chr10	3523217	3524096	3
chr10	3511633	3512747	chr10	3526248	3527319	3
chr10	3512245	3512746	chr10	3596075	3596575	3
chr10	3514708	3515209	chr10	4720602	4721102	2
chr10	3515296	3515796	chr10	5356120	5356620	2
chr10	3523348	3523848	chr10	3748001	3748515	3
chr10	3523589	3524089	chr10	4130565	4131065	2
chr10	3526018	3526915	chr10	3548298	3548827	2
chr10	3525618	3527330	chr10	3553759	3554733	10
chr10	3526998	3527499	chr10	3575400	3575900	2
chr10	3525633	3526133	chr10	3622861	3623434	2
chr10	3526389	3526889	chr10	3621056	3621558	2
chr10	3526439	3527166	chr10	3622845	3623747	2
chr10	3525998	3526914	chr10	3652727	3653320	2
chr10	3525956	3526456	chr10	3655772	3656273	2
chr10	3526413	3526913	chr10	3701694	3702194	2
chr10	3526389	3526895	chr10	3720169	3721049	3
chr10	3526392	3527329	chr10	3729541	3730085	2
chr10	3526410	3527217	chr10	3760974	3761720	2
chr10	3526442	3526942	chr10	3777449	3777949	2
chr10	3526817	3527317	chr10	3778815	3779315	2
chr10	3526022	3526910	chr10	3784512	3785422	5
chr10	3526439	3527223	chr10	3800024	3800963	2
chr10	3526364	3526936	chr10	3807138	3808097	3
chr10	3526389	3526901	chr10	3809924	3810541	2
chr10	3526817	3527317	chr10	3919667	3920167	2
chr10	3525611	3526111	chr10	3945721	3946221	2
chr10	3526019	3526606	chr10	4050369	4051236	2
chr10	3526410	3526910	chr10	4131546	4132048	2
chr10	3526413	3526913	chr10	4725561	4726186	2
chr10	3525608	3527621	chr10	57427374	57428355	12
chr10	3532814	3533315	chr10	3553839	3554386	2
chr10	3532880	3533384	chr10	3729179	3729679	2
chr10	3533523	3534100	chr10	4770484	4770991	2
chr10	3532428	3533259	chr10	57427847	57428354	2
chr10	3536341	3536841	chr10	3612864	3613417	4
chr10	3538061	3538561	chr10	4450058	4450558	2
chr10	3538770	3539270	chr10	4704658	4705175	4
chr10	3543518	3544018	chr10	3552022	3552522	2
chr10	3541756	3542256	chr10	3564757	3565291	2
chr10	3543507	3544007	chr10	5812947	5813448	2
chr10	3549589	3550089	chr10	3576468	3576969	2
chr10	3551309	3551809	chr10	4142985	4143493	2
chr10	3553718	3554684	chr10	3653032	3653750	2
chr10	3553844	3554344	chr10	3742937	3743437	2
chr10	3553715	3554217	chr10	3761045	3761958	3
chr10	3553804	3554612	chr10	3782363	3783270	3
chr10	3553806	3554339	chr10	3784260	3785011	2
chr10	3554132	3554632	chr10	3809752	3810259	2
chr10	3553733	3554636	chr10	4131218	4132134	2
chr10	3558590	3559128	chr10	12163657	12164157	2
chr10	3559741	3560241	chr10	3878101	3878607	2
chr10	3561783	3562283	chr10	3577575	3578075	2
chr10	3568381	3568881	chr10	3715666	3716166	2
chr10	3571028	3571563	chr10	4627001	4627501	2
chr10	3572237	3572740	chr10	6474280	6474780	2
chr10	3598448	3598948	chr10	4068201	4068706	2
chr10	3601507	3602007	chr10	3748312	3748816	2
chr10	3606665	3607168	chr10	50428445	50428945	3
chr10	3612408	3612917	chr10	3695228	3695728	2
chr10	3613566	3614105	chr10	4492606	4493106	2
chr10	3621359	3621859	chr10	4647831	4648331	2
chr10	3623247	3624287	chr10	3647517	3648029	4
chr10	3622874	3623751	chr10	3720230	3720775	2
chr10	3622572	3623759	chr10	3747961	3748859	9
chr10	3623245	3623783	chr10	3749309	3750215	2
chr10	3622480	3623703	chr10	3810052	3811108	3
chr10	3622953	3623454	chr10	3887599	3888099	2
chr10	3623247	3623747	chr10	4770573	4771101	2
chr10	3624619	3625151	chr10	3644984	3645484	2
chr10	3624435	3624935	chr10	3747990	3748503	3
chr10	3628631	3629131	chr10	3810045	3810555	2
chr10	3629789	3630289	chr10	3647996	3648496	2
chr10	3632750	3633697	chr10	3642158	3643123	2
chr10	3631328	3631912	chr10	3775181	3775811	2
chr10	3638126	3639121	chr10	3652632	3653536	2
chr10	3642374	3642874	chr10	4414556	4415058	3
chr10	3639851	3640351	chr10	89363932	89364432	2
chr10	3653252	3654060	chr10	3666424	3667297	2
chr10	3652317	3652935	chr10	3704727	3705227	2
chr10	3652648	3653946	chr10	3760899	3761946	7
chr10	3654265	3655089	chr10	3761045	3761574	3
chr10	3652782	3653635	chr10	3782732	3783330	2
chr10	3653807	3654307	chr10	5722025	5722525	2
chr10	3651740	3652240	chr10	86521129	86521629	2
chr10	3655227	3655796	chr10	4703675	4704255	2
chr10	3655728	3656228	chr10	93198704	93199207	2
chr10	3658693	3659196	chr10	3666783	3667283	2
chr10	3660105	3660605	chr10	3729526	3730028	2
chr10	3663693	3664204	chr10	3761415	3761916	2
chr10	3665336	3665836	chr10	14964887	14965596	2
chr10	3666746	3667623	chr10	3749302	3750211	2
chr10	3666426	3667006	chr10	3763972	3764829	2
chr10	3666726	3667226	chr10	3818838	3819386	3
chr10	3667123	3667623	chr10	8082738	8083264	3
chr10	3670452	3670954	chr10	3704576	3705076	2
chr10	3677467	3677967	chr10	3704622	3705122	2
chr10	3704386	3705083	chr10	3748332	3748858	4
chr10	3705096	3705596	chr10	3748347	3748851	3
chr10	3708430	3708930	chr10	3802804	3803304	2
chr10	3711398	3711898	chr10	36827593	36828093	2
chr10	3713712	3714226	chr10	3728562	3729062	3
chr10	3714457	3714975	chr10	3728940	3729440	2
chr10	3717335	3717835	chr10	4219987	4220487	2
chr10	3720017	3721331	chr10	3729188	3730331	8
chr10	3720216	3721287	chr10	3739631	3740752	4
chr10	3720009	3720725	chr10	3748124	3748849	5
chr10	3719996	3721287	chr10	3760741	3761952	7
chr10	3720213	3721287	chr10	3810201	3811392	5
chr10	3720027	3721026	chr10	4130370	4130896	2
chr10	3721631	3722287	chr10	3755308	3756220	2
chr10	3724427	3724927	chr10	3747961	3748464	2
chr10	3729463	3730105	chr10	3739785	3740751	4
chr10	3729127	3730032	chr10	3744485	3745205	2
chr10	3727958	3728458	chr10	3748330	3748835	2
chr10	3729537	3730259	chr10	3746473	3747380	3
chr10	3729537	3730087	chr10	3748253	3748816	6
chr10	3729587	3730087	chr10	3749725	3750562	2
chr10	3729537	3730111	chr10	3751836	3752694	3
chr10	3729211	3730079	chr10	3754053	3756151	6
chr10	3729182	3730075	chr10	3760777	3761764	3
chr10	3729559	3730248	chr10	3764683	3765278	2
chr10	3729179	3729784	chr10	4246700	4247652	2
chr10	3730931	3731431	chr10	4704086	4704589	2
chr10	3734830	3735684	chr10	3746504	3747086	2
chr10	3733213	3733713	chr10	4357329	4357832	2
chr10	3737691	3738199	chr10	3764719	3765518	2
chr10	3739411	3739946	chr10	3761076	3761966	2
chr10	3739800	3740302	chr10	3765801	3766301	2
chr10	3739809	3740309	chr10	4131230	4131730	2
chr10	3739654	3740154	chr10	11571420	11571923	4
chr10	3744875	3745871	chr10	3761065	3761629	2
chr10	3748012	3748516	chr10	3761275	3761775	2
chr10	3747961	3748512	chr10	3765112	3765756	3
chr10	3749240	3750913	chr10	3760963	3761962	9
chr10	3749727	3750227	chr10	3764880	3765415	2
chr10	3747990	3748493	chr10	3768372	3768872	3
chr10	3748346	3748850	chr10	3781857	3782357	3
chr10	3747964	3748467	chr10	3865610	3866110	2
chr10	3747989	3748493	chr10	3989934	3990434	5
chr10	3749738	3750238	chr10	4183161	4183666	2
chr10	3747998	3748502	chr10	4340079	4340579	3
chr10	3747999	3748502	chr10	4727489	4727989	3
chr10	3750073	3750573	chr10	5298824	5299383	2
chr10	3747979	3748492	chr10	5538306	5538806	3
chr10	3748361	3748864	chr10	6171456	6171956	3
chr10	3748327	3748833	chr10	110442343	110442843	5
chr10	3758325	3758825	chr10	3784916	3785416	2
chr10	3757727	3758227	chr10	4131787	4132316	5
chr10	3761360	3762196	chr10	3770271	3771156	3
chr10	3761035	3761952	chr10	3775660	3776247	2
chr10	3761076	3761953	chr10	3776459	3777720	3
chr10	3764700	3765626	chr10	3776962	3777702	2
chr10	3761071	3761958	chr10	3782307	3783924	4
chr10	3764718	3765790	chr10	3782325	3783237	4
chr10	3761074	3761574	chr10	3800235	3800736	2
chr10	3761245	3761855	chr10	3810159	3810687	2
chr10	3760969	3761546	chr10	3850897	3851816	2
chr10	3762069	3762569	chr10	3851555	3852055	2
chr10	3761059	3761573	chr10	3893231	3894039	2
chr10	3761437	3761941	chr10	3945739	3946239	3
chr10	3764818	3765318	chr10	3944850	3945351	2
chr10	3761372	3761891	chr10	4143244	4143857	3
chr10	3761462	3761966	chr10	4169876	4170376	2
chr10	3763236	3763737	chr10	4343974	4344474	2
chr10	3761097	3761597	chr10	4357331	4357841	3
chr10	3761073	3761573	chr10	4362134	4362634	2
chr10	3761438	3761943	chr10	4399375	4399875	5
chr10	3761074	3761942	chr10	4770498	4771416	5
chr10	3761442	3761951	chr10	5643834	5644334	2
chr10	3761439	3761943	chr10	17206217	17206717	3
chr10	3766627	3767127	chr10	4766451	4766953	2
chr10	3775110	3775680	chr10	3784510	3785672	3
chr10	3774846	3775814	chr10	3810178	3811084	3
chr10	3774945	3775482	chr10	60734958	60735458	2
chr10	3777183	3777776	chr10	3805559	3806530	2
chr10	3777838	3779342	chr10	3810662	3811863	5
chr10	3776930	3777722	chr10	4131245	4132281	4
chr10	3776830	3777330	chr10	4580374	4580875	2
chr10	3780226	3781146	chr10	3893186	3893737	2
chr10	3784798	3785298	chr10	3793808	3794395	2
chr10	3785575	3786075	chr10	3801891	3802604	2
chr10	3782337	3783732	chr10	3804885	3806189	8
chr10	3784787	3786458	chr10	3805190	3806528	13
chr10	3784916	3785710	chr10	3807104	3808007	3
chr10	3782688	3783403	chr10	3809705	3811112	8
chr10	3783865	3784477	chr10	3809191	3809923	2
chr10	3784508	3786077	chr10	3809081	3812714	37
chr10	3786132	3786651	chr10	3809905	3810701	2
chr10	3785207	3786049	chr10	3816258	3817182	2
chr10	3784809	3785312	chr10	3821339	3821839	2
chr10	3785337	3785847	chr10	3835389	3836325	2
chr10	3782695	3783585	chr10	3850864	3851797	3
chr10	3782951	3783451	chr10	3874307	3874808	2
chr10	3784782	3785639	chr10	3910710	3911642	2
chr10	3784924	3785424	chr10	3916287	3916787	2
chr10	3784816	3785416	chr10	3932736	3933579	2
chr10	3785079	3785685	chr10	3934408	3934975	2
chr10	3782686	3783749	chr10	3980615	3982150	7
chr10	3784922	3785434	chr10	3980649	3981218	2
chr10	3784976	3785503	chr10	3981663	3982361	2
chr10	3785968	3786469	chr10	4090110	4090610	2
chr10	3784617	3785424	chr10	4124298	4125266	3
chr10	3785192	3785692	chr10	4126558	4127058	2
chr10	3781934	3783814	chr10	4129611	4132326	30
chr10	3784511	3786656	chr10	4129878	4132322	25
chr10	3782348	3782876	chr10	4138312	4139125	2
chr10	3785192	3785692	chr10	4174553	4175080	5
chr10	3782817	3783326	chr10	4344645	4345145	2
chr10	3785190	3786058	chr10	4344703	4345214	2
chr10	3784812	3785312	chr10	4450321	4450821	2
chr10	3783088	3783806	chr10	4663529	4664306	2
chr10	3782887	3783571	chr10	4770484	4771023	2
chr10	3785153	3786059	chr10	4770887	4771416	3
chr10	3781860	3782360	chr10	102393297	102393798	2
chr10	3782911	3783411	chr10	119305792	119306292	2
chr10	3787973	3788479	chr10	3811017	3811517	2
chr10	3790952	3791586	chr10	3950354	3950854	2
chr10	3791841	3792682	chr10	3905141	3905679	2
chr10	3805894	3806453	chr10	3832826	3833361	2
chr10	3805547	3806533	chr10	3852392	3852911	2
chr10	3805613	3806517	chr10	3850888	3851784	2
chr10	3804884	3806201	chr10	3874603	3876103	8
chr10	3805536	3806123	chr10	3980868	3981634	2
chr10	3806036	3806536	chr10	3995349	3995883	2
chr10	3805255	3805755	chr10	3997887	3998388	2
chr10	3806559	3807096	chr10	4050849	4051352	3
chr10	3806955	3807476	chr10	4079729	4080230	2
chr10	3805441	3806047	chr10	4108775	4109275	2
chr10	3804894	3806167	chr10	4130951	4132369	8
chr10	3804999	3805701	chr10	4130114	4130874	3
chr10	3804895	3805396	chr10	4252588	4253088	2
chr10	3808090	3808590	chr10	4471860	4472360	2
chr10	3805256	3806079	chr10	4770911	4771416	4
chr10	3809860	3811973	chr10	3828618	3829940	9
chr10	3811981	3812740	chr10	3828810	3829968	4
chr10	3810453	3810977	chr10	3835556	3836056	2
chr10	3809193	3809910	chr10	3846021	3846856	3
chr10	3809401	3811953	chr10	3850223	3852903	34
chr10	3812102	3812899	chr10	3851289	3851797	2
chr10	3809399	3810430	chr10	3861575	3862565	3
chr10	3810581	3811085	chr10	3861575	3862554	3
chr10	3810598	3811453	chr10	3865324	3866150	3
chr10	3810079	3810987	chr10	3868423	3869399	3
chr10	3809632	3810949	chr10	3871973	3872588	6
chr10	3809857	3811085	chr10	3874698	3875773	8
chr10	3810612	3811554	chr10	3873257	3874050	2
chr10	3809098	3809920	chr10	3882967	3883532	2
chr10	3810471	3811077	chr10	3887992	3888492	3
chr10	3810612	3811495	chr10	3927913	3928696	2
chr10	3809707	3811088	chr10	3932656	3933567	10
chr10	3809925	3810567	chr10	3935459	3936545	4
chr10	3809935	3810701	chr10	3934392	3935229	3
chr10	3811864	3812598	chr10	3933040	3933589	2
chr10	3811562	3812131	chr10	3960853	3961454	3
chr10	3810199	3811090	chr10	3972659	3973355	3
chr10	3809952	3811079	chr10	3980361	3981470	6
chr10	3810068	3810806	chr10	3981730	3982246	4
chr10	3810420	3811085	chr10	3982841	3983467	2
chr10	3811311	3812084	chr10	3980989	3981621	2
chr10	3810244	3810744	chr10	4044187	4044689	2
chr10	3811320	3812252	chr10	4068045	4068675	4
chr10	3810484	3810984	chr10	4071175	4071675	2
chr10	3810333	3811112	chr10	4123700	4125248	7
chr10	3811638	3812278	chr10	4124551	4125236	2
chr10	3810083	3811279	chr10	4127118	4128598	6
chr10	3809089	3812738	chr10	4129712	4132334	44
chr10	3810451	3810953	chr10	4137013	4137513	2
chr10	3812482	3813101	chr10	4146353	4146853	5
chr10	3809424	3810084	chr10	4246702	4247449	2
chr10	3811331	3811840	chr10	4246991	4247662	2
chr10	3809698	3810580	chr10	4344313	4345248	6
chr10	3810490	3811011	chr10	4449334	4449834	3
chr10	3809703	3810235	chr10	4665067	4665567	3
chr10	3810245	3811085	chr10	4663780	4664423	2
chr10	3810454	3810984	chr10	4704470	4704970	4
chr10	3812631	3813131	chr10	4704712	4705217	2
chr10	3810199	3811085	chr10	4770505	4771416	2
chr10	3809457	3809960	chr10	5446608	5447108	2
chr10	3809705	3810230	chr10	11685495	11685995	2
chr10	3811567	3812073	chr10	37758384	37758884	2
chr10	3809703	3810250	chr10	43408826	43409326	5
chr10	3810485	3810986	chr10	69055118	69055618	2
chr10	3810472	3811020	chr10	123248735	123249235	5
chr10	3813284	3813784	chr10	3828966	3829526	2
chr10	3815384	3815884	chr10	4131808	4132313	3
chr10	3816159	3816705	chr10	4131215	4131715	3
chr10	3818413	3818914	chr10	3828707	3829207	2
chr10	3818196	3818696	chr10	4123977	4124503	3
chr10	3823997	3824497	chr10	4131797	4132326	4
chr10	3826592	3827381	chr10	3850877	3851798	2
chr10	3826896	3827396	chr10	3874858	3875499	2
chr10	3827191	3827713	chr10	3897384	3897884	2
chr10	3829456	3829998	chr10	3947199	3947699	2
chr10	3829021	3829532	chr10	3982328	3983238	2
chr10	3828920	3829568	chr10	4130445	4131065	2
chr10	3828994	3829895	chr10	4131591	4132141	3
chr10	3833958	3834458	chr10	3922159	3922660	5
chr10	3835641	3836146	chr10	4032373	4032873	2
chr10	3838549	3839050	chr10	3850864	3851513	2
chr10	3847595	3848095	chr10	3889573	3890110	2
chr10	3848311	3848811	chr10	4497446	4497947	2
chr10	3850869	3851681	chr10	3875287	3875788	2
chr10	3852042	3852882	chr10	3879679	3880477	2
chr10	3851325	3852897	chr10	4131249	4132332	7
chr10	3854207	3854710	chr10	3919664	3920164	3
chr10	3854745	3855261	chr10	4765891	4766391	2
chr10	3858507	3859007	chr10	3995253	3995753	2
chr10	3858081	3858609	chr10	4705071	4705571	2
chr10	3862066	3862566	chr10	4108513	4109013	2
chr10	3862649	3863149	chr10	4131364	4131889	2
chr10	3866183	3866851	chr10	4130364	4131062	2
chr10	3868473	3869000	chr10	5617749	5618249	5
chr10	3873299	3873799	chr10	33109081	33109581	2
chr10	3875064	3875566	chr10	3894099	3894599	2
chr10	3874696	3875208	chr10	4107645	4108145	2
chr10	3875278	3875788	chr10	4124736	4125248	2
chr10	3875035	3875752	chr10	4128092	4128598	2
chr10	3874872	3876047	chr10	4131242	4132134	4
chr10	3877252	3877752	chr10	4131807	4132336	3
chr10	3875276	3875776	chr10	4171264	4171765	2
chr10	3874868	3875368	chr10	6386345	6386910	2
chr10	3879963	3880464	chr10	3952548	3953048	3
chr10	3879652	3880164	chr10	4000128	4000628	2
chr10	3880379	3880889	chr10	4034839	4035339	6
chr10	3887645	3888145	chr10	3905359	3905864	2
chr10	3887639	3888139	chr10	3994052	3994554	2
chr10	3888720	3889222	chr10	3998498	3998998	2
chr10	3887657	3888157	chr10	4007421	4007923	3
chr10	3887638	3888476	chr10	4130601	4131479	2
chr10	3890778	3891278	chr10	4124003	4124527	2
chr10	3894428	3894929	chr10	4107682	4108182	2
chr10	3892949	3893451	chr10	4552035	4552535	2
chr10	3895859	3896837	chr10	3909275	3910117	2
chr10	3901353	3902273	chr10	4131217	4131745	3
chr10	3914246	3914746	chr10	3925639	3926139	2
chr10	3917302	3917802	chr10	4322225	4322737	2
chr10	3918848	3919348	chr10	3981804	3982344	2
chr10	3927611	3928129	chr10	3955025	3955620	3
chr10	3930257	3930757	chr10	3981043	3981544	2
chr10	3932731	3933342	chr10	3969501	3970407	2
chr10	3932742	3933564	chr10	3980263	3981089	2
chr10	3932698	3933209	chr10	4130371	4130913	2
chr10	3932698	3933212	chr10	4131218	4132001	3
chr10	3934752	3935267	chr10	3972256	3972756	2
chr10	3935696	3936196	chr10	4057041	4057541	2
chr10	3934225	3934877	chr10	4131242	4131748	3
chr10	3934787	3935287	chr10	4131786	4132306	4
chr10	3935606	3936247	chr10	4130790	4131718	2
chr10	3936060	3936560	chr10	4131796	4132325	3
chr10	3934487	3934987	chr10	4204301	4204852	5
chr10	3935951	3936451	chr10	4645470	4645971	2
chr10	3934327	3934827	chr10	4704710	4705213	2
chr10	3936876	3937377	chr10	5629945	5630447	2
chr10	3940548	3941049	chr10	4130382	4130882	2
chr10	3941020	3941522	chr10	4197162	4197662	2
chr10	3944108	3944609	chr10	3954144	3954644	2
chr10	3944042	3944557	chr10	88152552	88153052	2
chr10	3945729	3946229	chr10	3955649	3956149	2
chr10	3946116	3946616	chr10	4107734	4108234	2
chr10	3945479	3946229	chr10	4129743	4130724	2
chr10	3954205	3954723	chr10	4769735	4770235	2
chr10	3958563	3959063	chr10	73899775	73900287	2
chr10	3960204	3960845	chr10	3969543	3970406	2
chr10	3960525	3961328	chr10	4130272	4130865	2
chr10	3963154	3963713	chr10	4131223	4132091	3
chr10	3964226	3964727	chr10	4451261	4451761	2
chr10	3967324	3967824	chr10	5851893	5852419	3
chr10	3969516	3970375	chr10	3978442	3978949	2
chr10	3971926	3973107	chr10	3981720	3982965	3
chr10	3973723	3974224	chr10	4108048	4108548	2
chr10	3969554	3970340	chr10	4130607	4131456	2
chr10	3971713	3972213	chr10	4164424	4164947	4
chr10	3981871	3983076	chr10	3993152	3994122	3
chr10	3980970	3981470	chr10	3995928	3996431	2
chr10	3980604	3981115	chr10	4035070	4036004	2
chr10	3981993	3982833	chr10	4045811	4046410	2
chr10	3980840	3981376	chr10	4067149	4067649	2
chr10	3982314	3982814	chr10	4094818	4095596	2
chr10	3981643	3983371	chr10	4108087	4109437	5
chr10	3980836	3981496	chr10	4124709	4125307	3
chr10	3980268	3982369	chr10	4130131	4132280	15
chr10	3982825	3983433	chr10	4131205	4132048	2
chr10	3984063	3984563	chr10	4131788	4132317	5
chr10	3980810	3981362	chr10	4133488	4133988	2
chr10	3982883	3983383	chr10	4703256	4703783	2
chr10	3980742	3981242	chr10	6463635	6464135	2
chr10	3985527	3986027	chr10	4265428	4265943	3
chr10	3990775	3991275	chr10	4131802	4132331	4
chr10	3993666	3994169	chr10	4004469	4004969	2
chr10	3996131	3996636	chr10	5597964	5598464	2
chr10	3997897	3998409	chr10	4039902	4040402	4
chr10	3997904	3998404	chr10	4129954	4130454	2
chr10	4007860	4008360	chr10	4060446	4060949	2
chr10	4018479	4018985	chr10	4040912	4041412	2
chr10	4018144	4018960	chr10	4124554	4125455	2
chr10	4018442	4018943	chr10	4500692	4501192	2
chr10	4018450	4018955	chr10	62031722	62032222	2
chr10	4020958	4021458	chr10	4075333	4075833	2
chr10	4021726	4022226	chr10	4043089	4043669	2
chr10	4023200	4023700	chr10	4263323	4263823	2
chr10	4028092	4028592	chr10	5233996	5234497	2
chr10	4030893	4031393	chr10	73696140	73696640	2
chr10	4035175	4035819	chr10	4045909	4047053	4
chr10	4035526	4036026	chr10	4052235	4052735	2
chr10	4037661	4038178	chr10	4065258	4065758	2
chr10	4034816	4035689	chr10	4123714	4124487	5
chr10	4035033	4035981	chr10	4130360	4131073	3
chr10	4035224	4036352	chr10	4131399	4132134	3
chr10	4035850	4036350	chr10	4502538	4503042	2
chr10	4040509	4041009	chr10	4124466	4125022	3
chr10	4044891	4045399	chr10	4127714	4128214	4
chr10	4043561	4044102	chr10	4131582	4132149	2
chr10	4045963	4047209	chr10	4130383	4132125	5
chr10	4051180	4051732	chr10	4094687	4095187	3
chr10	4051112	4051725	chr10	4108422	4109294	2
chr10	4050984	4051871	chr10	4131206	4132144	3
chr10	4059443	4060441	chr10	4124039	4125018	2
chr10	4059826	4060431	chr10	4326352	4326852	2
chr10	4068614	4069232	chr10	4127815	4128632	2
chr10	4073830	4074792	chr10	4123901	4125046	3
chr10	4074549	4075203	chr10	4131236	4131898	2
chr10	4077898	4078403	chr10	4124717	4125217	2
chr10	4078235	4078737	chr10	4205269	4205769	2
chr10	4078011	4078511	chr10	74770926	74771463	2
chr10	4093557	4094510	chr10	4130374	4131291	2
chr10	4096790	4097290	chr10	14505411	14505911	2
chr10	4096874	4097374	chr10	42204119	42204740	5
chr10	4108274	4109286	chr10	4123980	4125032	10
chr10	4108695	4109270	chr10	4126285	4126785	2
chr10	4108404	4109038	chr10	4127702	4128571	2
chr10	4108087	4109658	chr10	4130139	4132134	8
chr10	4113282	4113783	chr10	4131652	4132152	2
chr10	4113848	4114348	chr10	4131810	4132311	2
chr10	4113854	4114354	chr10	5788573	5789075	2
chr10	4116349	4116849	chr10	4704668	4705196	4
chr10	4118156	4118656	chr10	5525823	5526334	2
chr10	4120592	4121092	chr10	4133089	4133589	2
chr10	4119737	4120392	chr10	4179967	4180872	2
chr10	4121154	4121654	chr10	4246552	4247073	2
chr10	4121563	4122063	chr10	73096510	73097026	3
chr10	4122360	4122860	chr10	4131776	4132297	2
chr10	4122937	4123697	chr10	4130968	4131715	2
chr10	4123557	4124057	chr10	4131789	4132290	3
chr10	4123683	4124183	chr10	4141191	4141691	2
chr10	4124496	4125028	chr10	4186860	4187360	3
chr10	4123985	4124486	chr10	4335112	4335612	2
chr10	4124715	4125215	chr10	4513358	4513859	2
chr10	4123981	4124508	chr10	4775916	4776416	2
chr10	4124452	4125033	chr10	6163597	6164097	5
chr10	4122372	4122872	chr10	12055804	12056345	4
chr10	4124013	4124535	chr10	95511600	95512100	2
chr10	4123996	4124522	chr10	131973128	131973628	5
chr10	4131409	4131910	chr10	4139425	4139925	2
chr10	4130961	4132330	chr10	4140831	4142092	7
chr10	4131818	4132322	chr10	4148240	4148740	3
chr10	4131836	4132337	chr10	4153948	4154448	3
chr10	4131387	4132134	chr10	4156225	4157149	2
chr10	4131772	4132293	chr10	4157568	4158068	3
chr10	4131784	4132300	chr10	4171066	4171630	2
chr10	4131467	4131968	chr10	4183679	4184179	2
chr10	4131761	4132269	chr10	4188258	4188758	2
chr10	4131778	4132304	chr10	4203159	4203659	6
chr10	4131802	4132331	chr10	4217126	4217626	5
chr10	4130373	4132332	chr10	4241485	4244416	19
chr10	4131363	4132139	chr10	4246567	4247648	6
chr10	4130933	4131482	chr10	4260220	4260902	2
chr10	4130956	4131936	chr10	4268831	4269360	3
chr10	4130974	4131474	chr10	4280703	4281203	2
chr10	4131785	4132312	chr10	4294817	4295317	3
chr10	4129891	4132142	chr10	4344227	4345220	11
chr10	4130382	4130882	chr10	4386398	4386898	2
chr10	4130360	4132359	chr10	4450894	4451824	7
chr10	4131230	4131978	chr10	4514175	4515106	4
chr10	4131215	4132371	chr10	4656744	4657674	6
chr10	4130378	4130882	chr10	4659360	4660227	2
chr10	4130564	4131065	chr10	4663095	4663951	2
chr10	4131593	4132139	chr10	4704471	4704977	2
chr10	4130150	4130650	chr10	4766921	4767422	2
chr10	4131765	4132281	chr10	4761907	4762407	9
chr10	4131202	4132139	chr10	4770543	4771411	4
chr10	4131355	4131885	chr10	4771909	4772409	2
chr10	4131805	4132343	chr10	4848774	4849274	6
chr10	4131797	4132326	chr10	5587207	5587707	5
chr10	4131807	4132336	chr10	12339034	12339534	4
chr10	4131766	4132281	chr10	18045086	18045586	3
chr10	4133146	4133646	chr10	4247043	4247544	2
chr10	4133901	4134401	chr10	4206055	4206704	2
chr10	4134419	4134920	chr10	4346403	4346903	2
chr10	4135035	4135535	chr10	4771407	4771907	2
chr10	4143076	4143597	chr10	7887204	7887704	2
chr10	4147387	4147887	chr10	4203868	4204397	5
chr10	4157746	4158493	chr10	4451171	4451743	2
chr10	4161535	4162038	chr10	4602622	4603122	2
chr10	4163977	4164479	chr10	4253974	4254474	2
chr10	4173973	4174554	chr10	4185892	4186392	4
chr10	4173953	4174453	chr10	4721670	4722171	2
chr10	4175483	4175992	chr10	4187139	4187672	2
chr10	4177321	4177821	chr10	4267715	4268276	2
chr10	4178672	4179172	chr10	4760774	4761278	3
chr10	4183234	4183734	chr10	5804897	5805405	3
chr10	4188323	4188847	chr10	4197018	4197518	5
chr10	4186873	4187373	chr10	4243182	4243685	2
chr10	4192840	4193340	chr10	5629397	5629899	2
chr10	4195598	4196103	chr10	4229231	4229731	5
chr10	4195019	4195519	chr10	4799413	4799914	2
chr10	4196503	4197500	chr10	4243096	4244415	5
chr10	4205279	4205909	chr10	4243095	4243999	2
chr10	4214532	4215037	chr10	4280314	4280814	3
chr10	4219019	4219524	chr10	4229621	4230121	2
chr10	4218917	4219555	chr10	4247184	4247694	2
chr10	4218871	4219378	chr10	4452347	4452847	3
chr10	4219314	4219814	chr10	4483240	4483742	2
chr10	4232459	4233083	chr10	4243096	4243725	2
chr10	4243479	4244403	chr10	4252406	4252947	2
chr10	4243559	4244064	chr10	4260249	4260749	2
chr10	4242993	4243511	chr10	4505849	4506349	2
chr10	4243891	4244391	chr10	4590148	4590650	2
chr10	4241480	4241980	chr10	4704661	4705180	2
chr10	4245727	4246565	chr10	4268497	4269318	2
chr10	4246783	4247491	chr10	4302404	4303045	2
chr10	4247188	4247688	chr10	4357348	4357858	3
chr10	4247183	4247684	chr10	4647187	4647689	2
chr10	4245833	4246334	chr10	6600099	6600599	2
chr10	4250891	4251391	chr10	4664494	4664996	2
chr10	4255177	4256074	chr10	4264153	4264880	3
chr10	4256148	4257052	chr10	4288341	4288846	2
chr10	4256786	4257286	chr10	32274603	32275103	2
chr10	4260344	4261026	chr10	4270055	4270777	2
chr10	4262876	4263376	chr10	4647187	4647689	2
chr10	4263771	4264271	chr10	5234007	5234508	2
chr10	4273533	4274110	chr10	4284901	4285787	2
chr10	4278264	4278764	chr10	4343917	4344417	2
chr10	4277867	4278367	chr10	14961610	14962111	2
chr10	4284439	4284939	chr10	4405599	4406100	2
chr10	4287978	4288499	chr10	4314122	4314622	2
chr10	4315281	4315781	chr10	4514210	4514911	2
chr10	4319135	4319635	chr10	4344649	4345149	2
chr10	4320871	4321506	chr10	4515363	4516013	2
chr10	4321942	4322465	chr10	4646824	4647591	3
chr10	4326718	4327218	chr10	4529035	4529577	2
chr10	4330589	4331147	chr10	4344320	4345117	2
chr10	4334264	4335035	chr10	4344089	4345110	3
chr10	4337842	4338342	chr10	4361104	4361619	2
chr10	4344712	4345212	chr10	4653598	4654099	2
chr10	4343896	4344396	chr10	12032480	12032980	2
chr10	4349567	4350067	chr10	4700353	4700861	6
chr10	4358010	4358510	chr10	5117091	5117614	3
chr10	4357324	4357825	chr10	6926094	6926594	3
chr10	4357367	4357868	chr10	29598507	29599007	2
chr10	4359577	4360084	chr10	33570324	33570824	3
chr10	4370304	4370804	chr10	4450325	4450868	2
chr10	4378093	4378593	chr10	4715742	4716242	2
chr10	4404794	4405294	chr10	7489055	7489571	2
chr10	4405466	4405966	chr10	51874731	51875232	2
chr10	4415230	4415731	chr10	4491411	4491911	2
chr10	4415213	4415714	chr10	4575925	4576425	2
chr10	4414790	4415296	chr10	80452596	80453101	5
chr10	4414796	4415297	chr10	87044796	87045296	2
chr10	4418145	4418645	chr10	122468767	122469455	2
chr10	4421096	4421596	chr10	11554481	11554982	2
chr10	4432848	4433351	chr10	5100979	5101479	2
chr10	4448113	4448613	chr10	34011343	34011846	2
chr10	4449067	4449567	chr10	4766617	4767117	2
chr10	4450160	4451043	chr10	4480128	4480710	2
chr10	4450585	4451094	chr10	4497325	4497825	2
chr10	4450062	4450815	chr10	4704307	4705203	4
chr10	4456593	4457126	chr10	4474502	4475284	2
chr10	4462953	4463453	chr10	4471873	4472380	2
chr10	4463957	4464459	chr10	4645657	4646157	2
chr10	4465942	4466443	chr10	4713327	4713827	2
chr10	4466574	4467074	chr10	11710374	11710874	2
chr10	4469119	4469855	chr10	4478712	4479241	2
chr10	4471796	4472296	chr10	5872991	5873518	4
chr10	4487138	4487638	chr10	72975806	72976322	2
chr10	4496755	4497255	chr10	4646490	4647171	3
chr10	4505833	4506333	chr10	4760533	4761033	2
chr10	4515042	4515853	chr10	4625986	4626530	2
chr10	4514196	4514696	chr10	4647939	4648440	2
chr10	4515747	4516247	chr10	4647932	4648432	2
chr10	4514598	4515098	chr10	4677966	4678510	3
chr10	4531918	4532418	chr10	4622036	4622551	2
chr10	4536675	4537177	chr10	4770735	4771235	2
chr10	4538989	4539530	chr10	4569304	4569804	2
chr10	4540285	4540785	chr10	4558430	4558930	2
chr10	4541418	4541918	chr10	4610606	4611107	2
chr10	4541809	4542310	chr10	5761958	5762458	2
chr10	4548187	4548687	chr10	23053869	23054370	2
chr10	4584558	4585058	chr10	49732070	49732570	2
chr10	4595553	4596053	chr10	6328529	6329029	2
chr10	4617141	4618058	chr10	4646945	4647698	2
chr10	4639917	4640417	chr10	21813336	21813864	3
chr10	4649085	4649585	chr10	4659111	4659626	2
chr10	4650437	4650937	chr10	4704696	4705224	6
chr10	4663833	4664399	chr10	4682697	4683444	2
chr10	4663876	4664389	chr10	4701260	4701760	2
chr10	4663420	4664866	chr10	4703881	4704971	7
chr10	4663826	4664428	chr10	4770911	4771416	2
chr10	4664731	4665231	chr10	5325227	5325727	2
chr10	4665135	4665635	chr10	6069818	6070318	2
chr10	4663456	4663956	chr10	30111471	30111972	2
chr10	4669447	4669947	chr10	4700354	4700870	3
chr10	4669378	4669878	chr10	11770227	11770734	2
chr10	4671914	4672414	chr10	4704408	4704971	2
chr10	4682481	4682983	chr10	4720599	4721099	2
chr10	4684394	4684894	chr10	4786801	4787316	3
chr10	4690332	4691444	chr10	4704387	4705290	3
chr10	4697058	4697558	chr10	4789864	4790365	2
chr10	4703968	4704584	chr10	4713213	4713766	2
chr10	4704668	4705196	chr10	4763194	4763694	5
chr10	4704281	4705339	chr10	4770488	4771416	4
chr10	4704233	4704873	chr10	4814956	4815638	3
chr10	4704659	4705177	chr10	18703590	18704090	3
chr10	4715392	4715893	chr10	4762785	4763285	2
chr10	4726238	4726738	chr10	4734119	4734690	2
chr10	4734074	4734574	chr10	4765155	4765655	2
chr10	4734652	4735272	chr10	6639038	6639538	2
chr10	4737710	4738210	chr10	4752769	4753272	2
chr10	4741398	4741898	chr10	4763583	4764114	2
chr10	4746694	4747194	chr10	4770504	4771005	2
chr10	4754683	4755184	chr10	70531802	70532302	2
chr10	4766582	4767082	chr10	4780160	4780660	2
chr10	4770921	4771421	chr10	4781217	4781879	2
chr10	4770509	4771010	chr10	4792376	4792878	3
chr10	4770874	4771374	chr10	5131849	5132383	2
chr10	4770546	4771140	chr10	5233724	5234596	2
chr10	4787976	4788476	chr10	5292388	5292898	2
chr10	4790191	4790691	chr10	6981733	6982234	3
chr10	4802021	4802521	chr10	8332474	8332974	2
chr10	4803457	4803957	chr10	4918952	4919452	2
chr10	4807857	4808381	chr10	5125322	5125822	3
chr10	4807897	4808398	chr10	91923480	91923980	2
chr10	4811868	4812368	chr10	6051548	6052048	2
chr10	4813959	4814460	chr10	5412673	5413173	2
chr10	4814957	4815844	chr10	4847747	4848344	2
chr10	4816004	4816633	chr10	4967746	4968246	2
chr10	4818633	4819316	chr10	4848351	4849014	2
chr10	4826839	4827348	chr10	4837061	4837575	2
chr10	4826662	4827176	chr10	5333095	5333595	2
chr10	4826225	4826725	chr10	6927957	6928459	2
chr10	4827441	4828042	chr10	11337524	11338024	2
chr10	4832352	4832852	chr10	5372599	5373099	2
chr10	4832645	4833145	chr10	13402948	13403461	2
chr10	4837633	4838279	chr10	5629432	5629996	2
chr10	4844601	4845101	chr10	7410551	7411105	9
chr10	4849936	4850572	chr10	4859588	4860111	2
chr10	4849285	4849785	chr10	4915828	4916328	2
chr10	4849535	4850076	chr10	4968690	4969190	2
chr10	4850044	4850548	chr10	5094302	5094862	2
chr10	4849371	4850198	chr10	5094962	5096083	3
chr10	4849296	4849803	chr10	5097980	5098480	2
chr10	4847776	4848276	chr10	5341563	5342064	2
chr10	4849535	4850564	chr10	5383501	5384416	8
chr10	4849938	4850441	chr10	5412765	5413265	2
chr10	4848351	4849135	chr10	5433725	5434227	3
chr10	4849387	4850496	chr10	5433748	5434641	3
chr10	4849936	4850577	chr10	5432827	5433504	2
chr10	4850065	4850565	chr10	5645099	5645613	2
chr10	4848352	4848890	chr10	5660560	5661060	2
chr10	4848896	4849396	chr10	6243338	6243838	2
chr10	4855013	4855513	chr10	5106295	5106820	2
chr10	4859630	4860142	chr10	4885484	4885984	2
chr10	4859630	4860264	chr10	4887595	4888199	2
chr10	4859525	4860416	chr10	5094002	5094810	2
chr10	4859559	4860446	chr10	5292203	5293030	2
chr10	4859625	4860125	chr10	5326663	5327172	2
chr10	4868442	4868949	chr10	29623774	29624274	2
chr10	4875562	4876421	chr10	4886609	4887449	2
chr10	4880650	4881150	chr10	27183635	27184145	2
chr10	4884917	4885417	chr10	4900558	4901080	3
chr10	4885570	4886077	chr10	12595311	12595828	4
chr10	4887360	4888177	chr10	4940817	4941600	2
chr10	4887984	4888485	chr10	5722712	5723212	2
chr10	4894077	4894577	chr10	5697864	5698364	2
chr10	4906315	4906815	chr10	8151716	8152216	2
chr10	4924991	4925491	chr10	35102341	35102867	2
chr10	4931777	4932277	chr10	5010704	5011219	2
chr10	4931312	4932277	chr10	5024789	5026174	14
chr10	4931655	4932155	chr10	5071912	5072487	2
chr10	4940694	4941194	chr10	5020503	5021018	3
chr10	4940708	4941208	chr10	5022669	5023169	2
chr10	4950562	4951062	chr10	5106292	5106796	3
chr10	4963787	4964287	chr10	5108341	5108842	2
chr10	4966397	4966897	chr10	103073842	103074342	2
chr10	5001043	5001544	chr10	13068086	13068586	2
chr10	5003753	5004253	chr10	6062552	6063052	2
chr10	5006755	5007256	chr10	5066411	5066911	2
chr10	5018427	5018927	chr10	5234322	5234822	2
chr10	5025608	5026108	chr10	5055619	5056140	2
chr10	5024150	5024650	chr10	5278595	5279098	2
chr10	5024907	5025408	chr10	5292607	5293107	2
chr10	5025105	5025813	chr10	5317821	5318342	2
chr10	5024811	5025313	chr10	5348950	5349450	2
chr10	5023591	5024091	chr10	5506362	5506868	2
chr10	5025305	5025841	chr10	6978798	6979298	2
chr10	5041043	5041543	chr10	5535687	5536188	2
chr10	5043887	5044388	chr10	14561405	14561905	2
chr10	5058179	5058679	chr10	5383792	5384327	2
chr10	5081646	5082146	chr10	5090401	5090901	2
chr10	5087911	5088411	chr10	5535724	5536292	3
chr10	5094363	5095213	chr10	5105957	5106668	2
chr10	5095486	5095988	chr10	5117351	5117851	2
chr10	5095232	5095837	chr10	5141107	5141879	2
chr10	5106192	5107157	chr10	5116725	5117729	3
chr10	5106281	5106783	chr10	5194876	5195376	2
chr10	5117257	5117757	chr10	5356538	5357038	2
chr10	5116680	5117180	chr10	5423724	5424224	2
chr10	5116683	5117183	chr10	8102629	8103134	3
chr10	5116673	5117177	chr10	97850552	97851052	3
chr10	5128103	5128603	chr10	5234443	5234943	2
chr10	5142070	5142570	chr10	11144864	11145385	5
chr10	5148594	5149094	chr10	21439233	21439741	3
chr10	5154977	5155477	chr10	5427637	5428138	2
chr10	5204795	5205295	chr10	5383549	5384049	2
chr10	5221909	5222414	chr10	5233928	5234428	2
chr10	5230449	5231055	chr10	5396687	5397602	2
chr10	5233998	5234505	chr10	5279804	5280304	3
chr10	5233990	5234491	chr10	5317812	5318312	3
chr10	5234086	5234603	chr10	5324576	5325436	2
chr10	5233923	5234480	chr10	5379671	5380424	2
chr10	5234070	5234571	chr10	5684225	5684725	2
chr10	5239907	5240407	chr10	5331867	5332367	2
chr10	5240107	5240607	chr10	5356242	5356743	2
chr10	5253295	5253797	chr10	5293181	5293743	2
chr10	5258445	5258945	chr10	5379631	5380160	2
chr10	5273751	5274251	chr10	5428448	5428950	4
chr10	5283077	5283609	chr10	5630655	5631155	2
chr10	5284448	5284948	chr10	5427561	5428098	3
chr10	5284864	5285364	chr10	5501075	5501626	2
chr10	5284460	5285185	chr10	5623340	5624199	2
chr10	5291477	5292190	chr10	5308950	5309476	3
chr10	5292207	5293112	chr10	5317201	5318145	3
chr10	5296260	5296837	chr10	5310291	5310885	2
chr10	5296756	5297256	chr10	6997371	6997879	3
chr10	5298196	5298696	chr10	5309820	5310324	2
chr10	5300708	5301325	chr10	5317640	5318412	2
chr10	5302132	5302632	chr10	5317744	5318306	2
chr10	5305215	5305715	chr10	5320329	5320867	2
chr10	5309292	5309792	chr10	5324552	5325055	2
chr10	5309486	5309986	chr10	5428717	5429218	2
chr10	5309469	5309969	chr10	5534876	5535376	2
chr10	5310477	5310977	chr10	7344903	7345405	3
chr10	5317810	5318310	chr10	5345694	5346196	3
chr10	5317204	5317720	chr10	5628951	5629644	2
chr10	5317670	5318423	chr10	5629974	5630491	3
chr10	5321833	5322333	chr10	5337989	5338491	2
chr10	5340621	5341158	chr10	13486620	13487120	4
chr10	5351543	5352043	chr10	5438205	5438705	2
chr10	5355013	5355513	chr10	5367872	5368448	2
chr10	5371856	5372356	chr10	5388522	5389022	2
chr10	5374688	5375188	chr10	5383557	5384061	2
chr10	5383923	5384423	chr10	6045318	6045850	2
chr10	5386950	5387450	chr10	5428101	5428601	2
chr10	5386910	5387834	chr10	5629911	5630517	2
chr10	5392031	5392531	chr10	86508725	86509255	5
chr10	5396737	5397237	chr10	5578029	5578576	4
chr10	5396712	5397212	chr10	5951142	5951654	2
chr10	5413209	5413954	chr10	5423357	5424243	2
chr10	5413416	5413965	chr10	5427257	5427783	2
chr10	5413460	5413960	chr10	74664041	74664542	2
chr10	5414743	5415243	chr10	5880109	5880622	4
chr10	5415446	5415947	chr10	5460994	5461494	2
chr10	5418905	5419405	chr10	5446843	5447343	2
chr10	5423713	5424213	chr10	5446204	5446704	2
chr10	5423502	5424002	chr10	13647902	13648406	2
chr10	5424165	5424665	chr10	23992607	23993110	3
chr10	5427551	5428313	chr10	5438569	5439147	2
chr10	5427581	5428129	chr10	5618356	5618856	3
chr10	5427588	5428122	chr10	5623307	5623807	2
chr10	5427551	5428088	chr10	5627528	5628028	4
chr10	5426517	5427017	chr10	5628563	5629072	2
chr10	5427516	5428016	chr10	5869528	5870037	2
chr10	5427548	5428085	chr10	86408067	86408567	2
chr10	5428471	5428973	chr10	5629327	5629827	2
chr10	5434103	5434621	chr10	5447409	5448106	2
chr10	5435698	5436232	chr10	5446384	5446884	2
chr10	5435241	5435816	chr10	5622494	5623112	2
chr10	5433094	5433594	chr10	5870391	5870894	3
chr10	5438722	5439222	chr10	5852616	5853116	2
chr10	5441834	5442737	chr10	5622655	5623810	3
chr10	5441026	5441526	chr10	5629909	5630449	2
chr10	5446037	5447942	chr10	5461383	5462591	9
chr10	5448061	5448668	chr10	5462350	5463324	2
chr10	5448247	5449043	chr10	5461422	5462211	2
chr10	5444949	5445452	chr10	5479527	5480027	2
chr10	5444731	5445231	chr10	5548988	5549488	2
chr10	5446663	5447167	chr10	5618355	5618855	2
chr10	5447589	5448346	chr10	5618975	5619922	3
chr10	5446110	5447104	chr10	5622784	5623841	5
chr10	5447437	5448317	chr10	5622774	5623679	4
chr10	5443578	5444124	chr10	5629143	5629649	2
chr10	5445790	5448187	chr10	5628404	5630489	19
chr10	5448221	5448721	chr10	5629989	5630489	2
chr10	5446037	5446902	chr10	5646189	5646896	2
chr10	5447844	5448344	chr10	5645158	5645660	2
chr10	5447448	5447948	chr10	5651512	5652016	2
chr10	5443650	5444150	chr10	5813047	5813549	2
chr10	5447604	5448105	chr10	5873307	5873807	2
chr10	5450588	5451088	chr10	6328901	6329404	2
chr10	5455285	5455785	chr10	5813235	5813795	2
chr10	5459364	5459865	chr10	5559950	5560450	2
chr10	5459950	5460461	chr10	5479453	5479953	2
chr10	5461799	5462529	chr10	5478503	5479371	2
chr10	5461163	5462141	chr10	5483949	5484478	2
chr10	5460698	5461497	chr10	5535700	5536206	4
chr10	5461538	5462499	chr10	5535720	5536572	2
chr10	5461503	5462003	chr10	5548853	5549381	2
chr10	5460934	5461916	chr10	5619313	5619915	2
chr10	5461510	5462038	chr10	5628545	5629643	4
chr10	5462185	5463119	chr10	5628922	5629643	3
chr10	5460857	5461497	chr10	5629143	5629645	2
chr10	5461085	5462438	chr10	5629949	5630525	3
chr10	5461043	5461544	chr10	6275310	6275810	2
chr10	5461057	5461581	chr10	6382592	6383092	2
chr10	5462615	5463115	chr10	6400595	6401205	2
chr10	5461040	5461540	chr10	6538051	6538553	3
chr10	5459935	5460460	chr10	11709214	11709714	2
chr10	5461000	5461500	chr10	49153960	49154477	2
chr10	5464025	5464897	chr10	5479532	5480636	3
chr10	5464497	5465021	chr10	5951660	5952160	2
chr10	5464525	5465034	chr10	5961425	5961925	4
chr10	5465264	5465764	chr10	11495801	11496312	2
chr10	5467109	5467609	chr10	5490250	5490758	2
chr10	5478254	5478754	chr10	5572250	5572753	2
chr10	5477483	5478103	chr10	5629143	5629643	2
chr10	5479571	5480206	chr10	5535394	5536160	2
chr10	5479445	5479959	chr10	5540669	5541169	2
chr10	5479999	5481225	chr10	5628807	5629643	3
chr10	5479421	5479921	chr10	6150862	6151362	2
chr10	5483972	5484472	chr10	106502782	106503301	2
chr10	5488484	5488984	chr10	5535818	5536322	2
chr10	5501896	5502763	chr10	5530398	5531080	2
chr10	5505803	5506303	chr10	5652046	5652550	3
chr10	5510812	5511313	chr10	5624083	5624583	2
chr10	5512223	5512723	chr10	5535703	5536260	5
chr10	5513173	5513674	chr10	5530741	5531241	2
chr10	5513194	5513694	chr10	5582409	5582933	6
chr10	5513410	5513910	chr10	5629538	5630040	2
chr10	5521400	5521900	chr10	7500560	7501092	4
chr10	5519970	5520470	chr10	30521021	30521528	2
chr10	5525389	5525889	chr10	5641854	5642354	2
chr10	5527717	5528217	chr10	5890920	5891421	2
chr10	5529411	5529911	chr10	69286070	69286572	4
chr10	5534809	5535386	chr10	5549673	5550536	2
chr10	5535454	5536300	chr10	5548610	5549733	7
chr10	5535394	5536590	chr10	5551311	5552507	6
chr10	5534464	5535330	chr10	5553753	5554673	2
chr10	5535713	5536276	chr10	5556849	5557376	2
chr10	5535699	5536199	chr10	5561766	5562266	2
chr10	5534672	5535172	chr10	5567409	5567909	2
chr10	5535704	5536205	chr10	5584648	5585148	2
chr10	5535364	5536193	chr10	5590144	5590718	3
chr10	5535682	5536209	chr10	5595500	5596464	7
chr10	5534686	5535385	chr10	5628709	5629451	4
chr10	5535708	5536212	chr10	5652791	5653291	6
chr10	5535770	5536270	chr10	93476227	93476850	8
chr10	5535777	5536277	chr10	113323950	113324451	2
chr10	5538987	5539671	chr10	5548566	5549124	2
chr10	5546505	5547005	chr10	6262412	6262913	3
chr10	5545970	5546470	chr10	52208160	52208684	2
chr10	5547684	5548187	chr10	38128856	38129356	2
chr10	5548598	5549325	chr10	5628969	5629643	2
chr10	5550590	5551090	chr10	7289009	7289509	2
chr10	5551744	5552244	chr10	8083230	8083730	2
chr10	5554288	5554789	chr10	5576379	5576879	2
chr10	5554254	5554754	chr10	5614188	5614710	2
chr10	5566455	5567309	chr10	5583515	5584219	3
chr10	5567461	5567961	chr10	32459589	32460090	3
chr10	5572591	5573091	chr10	86406271	86406815	3
chr10	5578821	5579328	chr10	5630001	5630501	2
chr10	5577464	5577965	chr10	5777215	5777715	2
chr10	5581214	5581715	chr10	5590031	5590531	2
chr10	5583964	5584770	chr10	5595468	5596354	2
chr10	5587076	5587576	chr10	5612907	5613416	2
chr10	5595851	5596737	chr10	5619303	5620199	2
chr10	5595865	5596387	chr10	5623483	5624264	3
chr10	5596487	5597011	chr10	5629849	5630486	2
chr10	5605669	5606169	chr10	5629203	5629705	2
chr10	5606577	5607169	chr10	5618200	5618700	2
chr10	5606968	5607689	chr10	5629989	5630489	2
chr10	5613860	5614360	chr10	5621468	5621977	2
chr10	5615421	5615976	chr10	5623058	5623574	2
chr10	5613923	5614431	chr10	5629143	5629653	2
chr10	5614669	5615602	chr10	5628916	5629422	2
chr10	5614810	5615336	chr10	6047114	6047614	3
chr10	5618370	5620382	chr10	5628893	5630489	15
chr10	5619168	5620042	chr10	5634483	5635061	2
chr10	5627552	5628052	chr10	5723010	5723534	3
chr10	5630001	5630501	chr10	5637952	5638475	4
chr10	5629973	5630527	chr10	5641656	5642388	4
chr10	5629576	5630487	chr10	5643991	5644558	2
chr10	5629974	5630527	chr10	5642861	5643741	2
chr10	5628921	5630510	chr10	5644791	5646648	17
chr10	5629143	5630088	chr10	5652425	5652927	2
chr10	5629146	5630130	chr10	5653408	5654252	3
chr10	5628242	5629040	chr10	5660090	5660595	2
chr10	5629143	5629646	chr10	5660354	5661007	2
chr10	5629986	5630494	chr10	5660078	5660997	3
chr10	5629153	5629932	chr10	5663593	5664536	2
chr10	5629143	5630519	chr10	5664898	5666558	12
chr10	5629024	5629967	chr10	5678198	5678730	2
chr10	5628787	5630519	chr10	5683854	5685864	15
chr10	5629193	5629693	chr10	5687856	5688356	2
chr10	5628546	5629051	chr10	5691409	5692110	2
chr10	5629005	5630489	chr10	5693673	5694615	4
chr10	5629143	5629945	chr10	5691103	5691914	4
chr10	5629553	5630499	chr10	5695714	5696697	2
chr10	5629545	5630501	chr10	5700926	5701436	2
chr10	5629143	5629652	chr10	5706120	5707103	2
chr10	5628974	5629834	chr10	5711169	5712222	3
chr10	5628540	5629308	chr10	5723878	5724418	2
chr10	5629143	5629655	chr10	5722247	5723365	4
chr10	5629556	5630527	chr10	5723546	5724179	2
chr10	5629143	5629643	chr10	5725342	5725871	2
chr10	5629580	5630109	chr10	5730144	5730787	2
chr10	5629431	5629948	chr10	5739648	5740148	2
chr10	5629143	5630056	chr10	5765968	5766936	2
chr10	5629152	5629653	chr10	5777173	5777963	2
chr10	5628545	5629050	chr10	5779404	5779904	2
chr10	5629203	5630056	chr10	5780719	5781596	2
chr10	5629866	5630366	chr10	5797058	5797588	2
chr10	5629680	5630501	chr10	5809960	5811286	3
chr10	5628940	5629660	chr10	5814297	5815109	2
chr10	5629537	5630363	chr10	5813225	5813834	2
chr10	5629989	5630651	chr10	5817573	5818432	2
chr10	5628941	5629819	chr10	5839833	5840774	3
chr10	5629974	5630502	chr10	5839979	5840886	2
chr10	5628924	5629807	chr10	5852201	5852723	3
chr10	5629195	5629695	chr10	5859187	5859715	4
chr10	5628530	5629522	chr10	5872692	5873243	2
chr10	5629469	5630519	chr10	5888817	5889407	3
chr10	5628928	5630499	chr10	5889514	5890674	10
chr10	5629024	5629524	chr10	6050637	6051137	2
chr10	5628569	5629069	chr10	6163774	6164291	2
chr10	5629024	5629652	chr10	15479107	15479691	2
chr10	5628538	5629043	chr10	15685094	15685594	2
chr10	5629261	5629808	chr10	17796295	17796795	2
chr10	5629738	5630240	chr10	33662602	33663102	2
chr10	5633174	5633674	chr10	5766602	5767105	2
chr10	5637229	5637863	chr10	5723502	5724002	2
chr10	5638996	5639611	chr10	7053948	7054448	3
chr10	5642548	5643049	chr10	5906419	5906919	2
chr10	5642180	5642684	chr10	5959514	5960014	2
chr10	5642562	5643073	chr10	6054389	6054889	2
chr10	5642137	5642637	chr10	7036658	7037158	2
chr10	5645141	5646098	chr10	5665695	5666570	2
chr10	5647035	5647535	chr10	5723854	5724354	2
chr10	5645572	5646435	chr10	5839961	5840499	3
chr10	5646732	5647239	chr10	30808575	30809075	2
chr10	5651515	5652018	chr10	5890231	5890731	3
chr10	5656677	5657177	chr10	5669795	5670295	2
chr10	5659579	5660085	chr10	5696197	5696697	4
chr10	5660702	5661202	chr10	7376680	7377199	6
chr10	5663650	5664150	chr10	5775326	5775853	2
chr10	5665273	5666138	chr10	5675560	5676109	2
chr10	5665658	5666158	chr10	72282291	72282817	6
chr10	5670519	5671305	chr10	5682521	5683196	2
chr10	5673561	5674087	chr10	5683356	5683856	3
chr10	5684186	5684686	chr10	5708323	5708823	2
chr10	5684200	5684977	chr10	5720210	5720710	2
chr10	5685216	5685917	chr10	5889621	5890419	2
chr10	5685393	5685893	chr10	11625864	11626366	2
chr10	5691622	5692448	chr10	5711316	5711835	2
chr10	5692183	5693011	chr10	5718969	5719687	2
chr10	5691415	5691915	chr10	5722510	5723075	5
chr10	5691615	5692115	chr10	5723683	5724207	4
chr10	5693744	5694247	chr10	5723935	5724435	2
chr10	5692106	5692642	chr10	5888264	5888764	4
chr10	5695098	5695598	chr10	5737253	5737788	3
chr10	5700916	5701416	chr10	5814388	5814888	2
chr10	5702104	5702604	chr10	5723015	5723540	2
chr10	5706184	5706684	chr10	5718244	5718745	2
chr10	5706201	5706701	chr10	5724969	5725470	3
chr10	5706408	5706908	chr10	5812962	5813501	6
chr10	5705776	5706276	chr10	8028816	8029349	3
chr10	5707004	5707531	chr10	43596684	43597184	2
chr10	5707588	5708092	chr10	5717883	5718383	2
chr10	5708429	5709015	chr10	5723819	5724454	2
chr10	5710421	5710921	chr10	5723026	5723553	2
chr10	5710494	5710994	chr10	6050612	6051112	2
chr10	5712115	5712615	chr10	5722553	5723087	2
chr10	5714492	5714992	chr10	5723004	5723531	4
chr10	5716558	5717058	chr10	5730145	5730645	2
chr10	5717248	5717748	chr10	5779172	5779673	2
chr10	5718079	5718579	chr10	5797510	5798027	3
chr10	5718782	5719283	chr10	11700149	11700649	2
chr10	5723080	5724007	chr10	5758718	5759535	2
chr10	5722686	5723186	chr10	5767322	5767824	2
chr10	5723855	5724355	chr10	5767174	5767674	2
chr10	5722502	5723049	chr10	5790194	5790694	2
chr10	5723007	5723531	chr10	5794540	5795040	3
chr10	5722902	5723513	chr10	5805686	5806518	2
chr10	5722694	5723510	chr10	5813345	5814220	2
chr10	5722714	5723511	chr10	5889902	5890687	6
chr10	5723855	5724355	chr10	5888240	5888741	2
chr10	5723849	5724349	chr10	5975811	5976329	2
chr10	5722998	5723523	chr10	23382070	23382570	2
chr10	5723014	5723541	chr10	67855096	67855596	5
chr10	5722714	5723414	chr10	105499055	105499557	2
chr10	5730168	5730668	chr10	5951150	5951659	3
chr10	5736970	5737521	chr10	6395447	6395947	2
chr10	5738807	5739307	chr10	5780765	5781266	3
chr10	5741022	5741522	chr10	5791715	5792221	2
chr10	5746010	5746845	chr10	5869770	5870520	2
chr10	5750944	5751444	chr10	6144745	6145245	2
chr10	5758361	5758861	chr10	5890225	5890725	2
chr10	5758935	5759436	chr10	80650550	80651050	2
chr10	5763951	5764451	chr10	5789437	5789940	2
chr10	5775722	5776225	chr10	5787387	5787887	2
chr10	5776519	5777019	chr10	5805448	5805949	2
chr10	5777072	5777953	chr10	5871276	5872114	3
chr10	5775720	5776220	chr10	5906987	5907488	2
chr10	5779029	5780027	chr10	5822904	5823772	3
chr10	5781601	5782101	chr10	5877636	5878136	2
chr10	5780695	5781195	chr10	11705284	11705784	2
chr10	5781040	5781551	chr10	132671848	132672348	2
chr10	5786131	5786658	chr10	5969418	5969918	5
chr10	5791727	5792235	chr10	5810651	5811151	2
chr10	5792155	5793120	chr10	5811569	5812084	2
chr10	5794552	5795052	chr10	5811438	5811938	2
chr10	5798098	5798598	chr10	5812958	5813465	3
chr10	5797796	5798297	chr10	5889640	5890140	2
chr10	5806917	5807457	chr10	5817356	5817971	3
chr10	5804927	5805444	chr10	5843853	5844353	4
chr10	5806619	5807253	chr10	5859062	5859642	2
chr10	5806124	5806924	chr10	5873962	5874717	2
chr10	5806381	5807185	chr10	5889525	5890402	3
chr10	5804900	5805413	chr10	5900643	5901143	2
chr10	5808217	5808734	chr10	6235151	6235651	3
chr10	5813340	5815202	chr10	5830208	5831905	8
chr10	5813855	5814683	chr10	5834522	5835357	2
chr10	5813050	5813555	chr10	5838370	5838870	2
chr10	5812954	5815205	chr10	5839939	5841885	12
chr10	5816037	5816538	chr10	5840377	5840877	2
chr10	5813350	5814615	chr10	5843407	5844439	3
chr10	5810814	5811401	chr10	5846718	5847237	2
chr10	5814293	5814793	chr10	5846760	5847282	4
chr10	5810814	5811781	chr10	5852586	5853119	2
chr10	5812993	5813817	chr10	5852203	5853109	3
chr10	5813289	5814247	chr10	5871217	5871721	2
chr10	5814292	5814901	chr10	5873284	5874199	2
chr10	5810414	5811425	chr10	5888518	5890383	6
chr10	5813072	5814238	chr10	5889585	5890664	6
chr10	5813323	5813831	chr10	5887559	5888402	2
chr10	5812946	5813456	chr10	35192375	35192875	3
chr10	5816763	5818385	chr10	5830308	5831419	8
chr10	5817262	5817947	chr10	5841553	5842235	2
chr10	5817111	5817913	chr10	5852201	5852707	2
chr10	5817356	5817857	chr10	5869149	5869649	2
chr10	5817128	5817632	chr10	5871256	5871842	2
chr10	5817133	5818385	chr10	5873281	5874171	5
chr10	5817431	5818003	chr10	5889843	5890673	3
chr10	5817944	5818444	chr10	6291571	6292077	5
chr10	5820190	5820690	chr10	5844304	5844809	2
chr10	5819990	5820490	chr10	5844812	5845336	2
chr10	5820624	5821124	chr10	14184349	14184879	2
chr10	5823522	5824022	chr10	5859509	5860016	3
chr10	5826538	5827038	chr10	6291595	6292096	2
chr10	5830350	5831742	chr10	5839544	5841210	14
chr10	5830437	5830985	chr10	5843393	5844124	2
chr10	5830207	5830707	chr10	5896343	5896875	3
chr10	5829753	5830253	chr10	99447389	99447898	2
chr10	5837082	5837582	chr10	5846323	5846828	3
chr10	5838720	5839220	chr10	5854399	5854902	2
chr10	5839439	5840259	chr10	5852581	5853108	2
chr10	5840358	5841314	chr10	5852189	5853116	8
chr10	5840298	5840871	chr10	5861366	5862126	2
chr10	5839313	5839830	chr10	5871647	5872147	2
chr10	5840359	5841207	chr10	5888503	5889322	2
chr10	5840009	5840509	chr10	6328542	6329052	2
chr10	5840397	5840897	chr10	6381878	6382381	2
chr10	5840398	5840898	chr10	103772738	103773262	3
chr10	5841327	5841918	chr10	5852611	5853114	2
chr10	5843377	5844491	chr10	5852270	5853116	4
chr10	5843820	5844320	chr10	6927734	6928256	2
chr10	5843643	5844439	chr10	7405430	7406317	2
chr10	5846510	5847239	chr10	5855582	5856144	2
chr10	5846351	5847234	chr10	5863010	5863782	2
chr10	5846346	5846851	chr10	5887897	5888397	2
chr10	5846345	5847189	chr10	5890149	5890690	5
chr10	5852210	5852992	chr10	5861379	5862072	2
chr10	5852206	5853110	chr10	5862950	5863572	2
chr10	5852612	5853112	chr10	5869352	5869855	3
chr10	5852607	5853107	chr10	5881570	5882261	2
chr10	5852212	5853078	chr10	5888099	5889010	3
chr10	5853732	5854232	chr10	5873389	5873890	2
chr10	5853499	5854003	chr10	6228242	6228742	4
chr10	5853164	5853664	chr10	6328504	6329097	2
chr10	5857992	5858497	chr10	5872941	5873786	2
chr10	5858121	5858622	chr10	44962886	44963386	2
chr10	5859055	5859671	chr10	5871212	5871779	2
chr10	5861836	5862543	chr10	5871615	5872593	3
chr10	5869353	5869855	chr10	28791553	28792053	3
chr10	5870386	5870886	chr10	13552607	13553107	2
chr10	5872249	5873193	chr10	5890171	5890674	2
chr10	5872952	5873804	chr10	5889534	5890037	2
chr10	5873848	5874380	chr10	5889914	5890414	2
chr10	5872251	5872753	chr10	12994158	12994660	4
chr10	5880374	5880875	chr10	6199206	6199706	3
chr10	5889536	5890422	chr10	5906480	5907036	3
chr10	5889863	5890429	chr10	5928570	5929193	2
chr10	5890141	5890658	chr10	6050403	6051618	4
chr10	5889603	5890103	chr10	6195670	6196171	2
chr10	5889905	5890417	chr10	6348122	6348664	2
chr10	5889914	5890731	chr10	6401459	6402250	2
chr10	5888817	5889317	chr10	7410593	7411113	3
chr10	5896342	5896842	chr10	6490720	6491221	2
chr10	5900580	5901080	chr10	5987803	5988304	2
chr10	5901285	5901785	chr10	6181818	6182320	3
chr10	5900413	5900946	chr10	110503054	110503554	2
chr10	5919484	5919985	chr10	5942085	5942585	2
chr10	5924231	5924731	chr10	5935568	5936068	2
chr10	5937770	5938270	chr10	6073483	6074007	2
chr10	5948040	5948594	chr10	6401266	6401766	2
chr10	5947762	5948262	chr10	6406422	6406922	2
chr10	5951136	5951680	chr10	5973254	5974065	2
chr10	5950732	5951233	chr10	6013932	6014432	3
chr10	5951093	5951612	chr10	11893953	11894453	4
chr10	5949815	5950315	chr10	100440263	100440765	2
chr10	5960414	5960914	chr10	5998168	5998671	2
chr10	5962916	5963416	chr10	6259905	6260454	3
chr10	5971726	5972268	chr10	6130525	6131069	2
chr10	5971802	5972302	chr10	6259916	6260432	7
chr10	5976070	5977074	chr10	6144328	6145258	3
chr10	5975679	5976189	chr10	6148915	6149415	2
chr10	5977687	5978205	chr10	6148068	6148568	2
chr10	5977918	5978818	chr10	6151843	6152354	2
chr10	5975663	5976163	chr10	14751691	14752193	2
chr10	5980203	5980716	chr10	6003637	6004137	4
chr10	5981557	5982066	chr10	6105209	6105709	3
chr10	5989397	5989897	chr10	6151560	6152060	2
chr10	5989073	5989573	chr10	8065637	8066140	4
chr10	5998152	5998654	chr10	6066164	6066664	3
chr10	6010746	6011246	chr10	6086220	6086731	2
chr10	6010585	6011085	chr10	112546518	112547018	3
chr10	6016613	6017794	chr10	6085968	6087075	5
chr10	6020874	6021380	chr10	6068001	6068501	2
chr10	6020963	6021463	chr10	6130897	6131399	2
chr10	6024460	6024960	chr10	6081887	6082388	2
chr10	6034445	6034971	chr10	25046185	25046685	2
chr10	6035894	6036394	chr10	6400228	6400736	2
chr10	6043834	6044344	chr10	6053447	6054264	2
chr10	6043521	6044344	chr10	6068235	6068934	3
chr10	6043874	6044398	chr10	6077196	6078171	3
chr10	6045466	6045986	chr10	6053432	6053932	2
chr10	6045611	6046111	chr10	6056244	6056794	2
chr10	6046408	6046908	chr10	6190498	6191000	2
chr10	6045607	6046107	chr10	7343779	7344282	2
chr10	6047264	6047765	chr10	74163787	74164287	2
chr10	6048411	6049291	chr10	6130065	6130575	2
chr10	6050832	6051332	chr10	6063388	6063888	2
chr10	6053092	6054396	chr10	6062505	6063119	4
chr10	6050447	6051321	chr10	6066175	6066822	3
chr10	6052867	6053367	chr10	6065814	6066324	7
chr10	6049726	6050226	chr10	6068291	6068795	4
chr10	6050794	6053306	chr10	6068001	6070306	24
chr10	6053372	6054827	chr10	6068041	6069774	8
chr10	6053080	6054403	chr10	6086187	6087078	5
chr10	6052998	6053875	chr10	6089621	6090501	2
chr10	6050753	6051253	chr10	6104567	6105072	2
chr10	6050365	6050926	chr10	6128546	6129477	2
chr10	6053509	6054009	chr10	6132963	6133463	2
chr10	6051245	6051916	chr10	6144384	6145250	2
chr10	6051164	6051882	chr10	6151183	6152052	6
chr10	6051319	6051932	chr10	6163119	6163705	3
chr10	6052823	6053326	chr10	6171784	6172284	2
chr10	6050402	6051503	chr10	6347437	6348545	4
chr10	6051028	6051528	chr10	7476067	7476616	4
chr10	6053744	6054411	chr10	13712585	13713085	2
chr10	6053531	6054031	chr10	74165396	74165896	2
chr10	6056857	6057545	chr10	6065777	6066803	4
chr10	6057377	6058184	chr10	6071097	6071614	2
chr10	6058843	6059350	chr10	6075123	6075623	2
chr10	6063104	6063769	chr10	6490746	6491246	2
chr10	6065587	6066454	chr10	6086534	6087088	2
chr10	6067998	6069113	chr10	6086237	6087028	3
chr10	6069319	6070117	chr10	6086568	6087089	4
chr10	6068239	6069134	chr10	6151525	6152042	3
chr10	6068613	6069130	chr10	6238833	6239341	2
chr10	6068288	6068788	chr10	6364964	6365464	2
chr10	6069790	6070314	chr10	6406750	6407473	2
chr10	6068052	6068552	chr10	6637313	6637844	3
chr10	6072486	6072986	chr10	6667759	6668259	2
chr10	6069790	6070290	chr10	6988837	6989469	2
chr10	6069669	6070198	chr10	11689329	11689829	2
chr10	6071535	6072035	chr10	21645621	21646414	2
chr10	6084360	6084860	chr10	7410589	7411111	3
chr10	6086176	6086686	chr10	6114501	6115001	2
chr10	6086547	6087091	chr10	6218271	6219479	4
chr10	6085859	6086664	chr10	6401936	6402515	4
chr10	6086530	6087054	chr10	11994264	11994764	3
chr10	6089616	6090116	chr10	6259899	6260411	3
chr10	6091261	6091761	chr10	6401987	6402502	2
chr10	6092686	6093186	chr10	6405943	6406444	2
chr10	6094832	6095332	chr10	6391334	6391838	2
chr10	6107392	6107914	chr10	6152957	6153457	5
chr10	6108321	6109141	chr10	6402031	6402877	2
chr10	6110163	6111391	chr10	6401237	6402440	4
chr10	6111061	6111561	chr10	6406309	6406809	2
chr10	6117026	6117528	chr10	6300453	6300953	2
chr10	6120072	6120572	chr10	6172327	6172827	2
chr10	6118719	6119232	chr10	6337948	6338448	3
chr10	6123517	6124043	chr10	6136024	6136576	2
chr10	6123551	6124395	chr10	6150808	6151377	2
chr10	6123490	6123990	chr10	6188723	6189223	2
chr10	6123551	6124213	chr10	6405670	6406444	2
chr10	6126287	6126787	chr10	6400113	6400618	3
chr10	6130310	6131301	chr10	6140613	6141207	10
chr10	6128554	6129054	chr10	6142061	6142563	2
chr10	6128417	6129469	chr10	6144470	6145221	4
chr10	6129553	6130142	chr10	6144493	6145243	3
chr10	6128349	6129025	chr10	6148486	6149461	2
chr10	6128579	6129079	chr10	6151594	6152298	2
chr10	6130051	6130568	chr10	6171490	6172034	2
chr10	6129948	6130448	chr10	6382395	6382945	2
chr10	6130117	6130676	chr10	6383685	6384185	2
chr10	6130788	6131303	chr10	7041793	7042293	2
chr10	6129050	6129550	chr10	12180202	12180702	2
chr10	6135058	6135627	chr10	6144356	6145263	2
chr10	6134706	6135505	chr10	6150693	6151656	2
chr10	6134422	6134922	chr10	6295881	6296388	2
chr10	6136839	6137339	chr10	7410589	7411111	5
chr10	6140082	6140582	chr10	7256532	7257164	4
chr10	6140584	6141125	chr10	69337074	69337574	2
chr10	6142060	6142614	chr10	88153028	88153528	2
chr10	6144350	6145066	chr10	6163275	6164270	3
chr10	6144705	6145208	chr10	15439232	15439732	2
chr10	6147409	6147909	chr10	6157053	6157575	2
chr10	6146392	6147071	chr10	6163436	6164081	2
chr10	6148060	6149148	chr10	6202453	6203478	3
chr10	6148974	6149474	chr10	6259917	6260418	2
chr10	6148626	6149126	chr10	6262405	6262906	2
chr10	6148068	6148765	chr10	6275067	6275583	2
chr10	6148848	6149348	chr10	6292213	6292751	6
chr10	6148136	6149086	chr10	6328573	6329203	2
chr10	6148077	6148765	chr10	6401683	6402525	3
chr10	6148626	6149126	chr10	6406307	6406828	4
chr10	6148071	6148908	chr10	6678540	6679095	2
chr10	6151549	6152673	chr10	6162870	6163922	3
chr10	6151550	6152288	chr10	6171410	6172429	4
chr10	6151762	6152262	chr10	6170822	6171322	2
chr10	6151536	6152036	chr10	6179217	6179717	2
chr10	6150992	6151501	chr10	6184734	6185234	2
chr10	6151175	6151675	chr10	6189077	6189578	2
chr10	6151155	6151969	chr10	6195544	6196501	2
chr10	6151779	6152427	chr10	6324392	6325003	2
chr10	6151380	6152295	chr10	6328574	6329449	3
chr10	6151488	6152427	chr10	6329456	6329980	3
chr10	6151522	6152045	chr10	6348162	6348662	3
chr10	6151257	6152029	chr10	6398409	6399151	4
chr10	6150698	6152295	chr10	6401464	6402525	6
chr10	6151523	6152025	chr10	6409642	6410142	4
chr10	6152531	6153034	chr10	6411781	6412281	2
chr10	6151546	6152046	chr10	6639069	6639569	2
chr10	6150711	6151211	chr10	7749420	7749986	2
chr10	6151539	6152039	chr10	12449260	12449760	2
chr10	6150992	6151492	chr10	43327175	43327720	3
chr10	6151545	6152045	chr10	124087449	124087949	2
chr10	6154328	6154853	chr10	6163426	6164097	2
[truncated: 630,907+ more rows]
