# Supplementary material for: Epigenetic activation of the FLT3 gene by ZNF384 fusion confers a therapeutic susceptibility in acute lymphoblastic leukemia
Source: Nat Commun. 2022 Sep 14;13:5401. doi: 10.1038/s41467-022-33143-w (PMC9474531; doi:10.1038/s41467-022-33143-w)
Supplement: Supplementary file 7 — Supplementary Data 4 [file 41467_2022_33143_MOESM7_ESM.xlsx]

## Sheet: Supp Data 4
Supplementary Data 4. Genome-wide DNA interactions mediated by RNAP II in GM12878 cells
Left interaction region			Right interaction region			# of interactions
chr10	72811	73533	chr10	122997924	122998466	5
chr10	88651	89594	chr10	109368	110589	3
chr10	113948	114691	chr10	179975	180632	3
chr10	137530	138149	chr10	32363818	32364385	3
chr10	141905	143056	chr10	150634	151243	3
chr10	143909	144559	chr10	681282	681819	3
chr10	140681	141332	chr10	126259868	126260506	3
chr10	165699	166262	chr10	1482952	1483603	3
chr10	168956	169555	chr10	6487969	6488574	5
chr10	168121	168754	chr10	76311701	76312314	3
chr10	172964	173615	chr10	1241076	1241645	5
chr10	187031	188177	chr10	203316	204409	4
chr10	193113	193739	chr10	203836	204409	3
chr10	193113	194781	chr10	217767	219081	4
chr10	191729	192285	chr10	286124	286763	3
chr10	197072	198300	chr10	209592	210592	3
chr10	203133	204184	chr10	219936	220976	3
chr10	204376	205802	chr10	215792	216617	3
chr10	197251	198485	chr10	247559	248242	3
chr10	216664	217898	chr10	230322	231479	3
chr10	219936	221136	chr10	240165	241094	4
chr10	217376	218022	chr10	2330070	2330615	3
chr10	221314	221871	chr10	27372234	27372885	3
chr10	216525	217174	chr10	50246062	50246654	3
chr10	230400	231028	chr10	249237	249823	5
chr10	227584	228227	chr10	253991	254515	4
chr10	230479	231479	chr10	258355	260126	3
chr10	230109	230726	chr10	113136469	113137120	3
chr10	248718	250052	chr10	262321	263839	4
chr10	236269	236802	chr10	72314903	72315555	5
chr10	340183	340834	chr10	116788850	116789436	3
chr10	343750	344622	chr10	353650	354461	3
chr10	362182	362719	chr10	1055094	1055750	3
chr10	360538	361172	chr10	121496914	121497515	3
chr10	375793	376418	chr10	75187863	75188514	4
chr10	387722	388933	chr10	398196	399196	3
chr10	396973	398607	chr10	407576	408957	3
chr10	399027	400198	chr10	408074	408844	3
chr10	414152	415748	chr10	429125	430462	3
chr10	414185	414810	chr10	562990	563584	4
chr10	412303	412853	chr10	3406752	3407474	3
chr10	436638	437163	chr10	128072084	128072726	3
chr10	453030	453551	chr10	82688723	82689340	4
chr10	459805	460761	chr10	500399	501457	3
chr10	486826	487612	chr10	864450	865483	4
chr10	485785	486344	chr10	5429822	5430473	3
chr10	495395	495950	chr10	105017015	105017666	3
chr10	510158	511184	chr10	526661	527954	4
chr10	510691	511808	chr10	529219	529817	3
chr10	512549	513884	chr10	524266	525845	3
chr10	512255	513752	chr10	551020	552648	5
chr10	512567	513478	chr10	696298	696966	3
chr10	512449	513686	chr10	794878	795612	3
chr10	504293	504944	chr10	865743	866320	3
chr10	509886	510419	chr10	1387144	1387795	3
chr10	518708	519469	chr10	527236	528359	3
chr10	522085	522736	chr10	698366	698974	3
chr10	531721	532283	chr10	31046866	31047480	3
chr10	572430	573017	chr10	767171	767991	3
chr10	596702	597298	chr10	1997176	1997776	3
chr10	670558	671209	chr10	4558121	4558745	3
chr10	695297	695945	chr10	7306429	7307008	3
chr10	720987	721589	chr10	17144118	17144685	3
chr10	731302	731952	chr10	790218	790838	3
chr10	750060	750711	chr10	115110828	115111415	3
chr10	771138	772116	chr10	811989	812721	3
chr10	770825	771472	chr10	48618263	48618814	3
chr10	795153	796444	chr10	810436	811464	3
chr10	825336	826010	chr10	928864	929974	3
chr10	810271	810877	chr10	1031540	1032136	3
chr10	815015	815561	chr10	1065563	1066138	3
chr10	837023	837593	chr10	1447010	1447639	3
chr10	839175	839771	chr10	1404342	1405110	3
chr10	841200	841725	chr10	3162108	3162689	3
chr10	847504	848105	chr10	7245114	7245760	4
chr10	857988	858590	chr10	873235	873880	3
chr10	854329	855114	chr10	919527	920163	3
chr10	866339	866933	chr10	985412	986063	3
chr10	884015	884546	chr10	951510	952142	3
chr10	889852	891056	chr10	901942	903204	4
chr10	891995	892597	chr10	1002675	1003317	3
chr10	896886	897524	chr10	36496411	36496976	4
chr10	892730	893363	chr10	124989489	124990102	3
chr10	912549	914010	chr10	928026	929744	4
chr10	925703	926301	chr10	939499	940151	3
chr10	928011	929430	chr10	936497	938275	8
chr10	929398	930388	chr10	944388	945128	3
chr10	931202	932202	chr10	973300	974407	3
chr10	929442	930404	chr10	1045037	1046203	3
chr10	933280	933915	chr10	941814	942373	3
chr10	933005	933842	chr10	987227	988398	4
chr10	936460	937497	chr10	986029	987960	5
chr10	942436	943067	chr10	963153	963755	5
chr10	943021	943968	chr10	1049767	1050715	3
chr10	939494	940107	chr10	19979309	19979891	3
chr10	973209	975171	chr10	986925	989030	6
chr10	973723	974872	chr10	1036024	1037601	3
chr10	973143	973734	chr10	18250701	18251308	4
chr10	985774	986479	chr10	994331	995434	3
chr10	987777	988873	chr10	1017231	1018574	3
chr10	986149	987334	chr10	1044476	1045732	3
chr10	988280	988873	chr10	1044295	1045310	4
chr10	986560	987741	chr10	1057471	1058893	3
chr10	992714	993404	chr10	1044506	1045468	3
chr10	999641	1000358	chr10	1034789	1035398	5
chr10	1003390	1004503	chr10	1017231	1018208	3
chr10	1003615	1004208	chr10	1029345	1030090	3
chr10	1021657	1022187	chr10	1031397	1032022	3
chr10	1021666	1023017	chr10	1032823	1033824	4
chr10	1002724	1003346	chr10	1109630	1110257	3
chr10	1008100	1008751	chr10	48422344	48422906	3
chr10	1028439	1029439	chr10	1041173	1042549	3
chr10	1028231	1029218	chr10	1043055	1044543	3
chr10	1041940	1043123	chr10	1057120	1058141	3
chr10	1042483	1043152	chr10	1069794	1070773	3
chr10	1041071	1041763	chr10	6457735	6458306	4
chr10	1043560	1044211	chr10	12548490	12549095	3
chr10	1048553	1049803	chr10	1057217	1058217	6
chr10	1048553	1050636	chr10	1074114	1075751	8
chr10	1048859	1049871	chr10	1067505	1068149	3
chr10	1053501	1054300	chr10	1073059	1074039	3
chr10	1055113	1055767	chr10	1155154	1155749	3
chr10	1051663	1052886	chr10	1617850	1618850	3
chr10	1050050	1050657	chr10	1873682	1874322	3
chr10	1057276	1057927	chr10	1735257	1735849	3
chr10	1057856	1058429	chr10	101896806	101897457	3
chr10	1059456	1060673	chr10	1072797	1073684	4
chr10	1075592	1076243	chr10	1169442	1169972	3
chr10	1079515	1080166	chr10	1650333	1650901	4
chr10	1076220	1076871	chr10	27036989	27037554	3
chr10	1089855	1091087	chr10	1109276	1110319	3
chr10	1109821	1111108	chr10	1118848	1120250	3
chr10	1109438	1110288	chr10	1137252	1138394	3
chr10	1109297	1111003	chr10	1368490	1369956	8
chr10	1108426	1108946	chr10	4654436	4655087	3
chr10	1141676	1142779	chr10	1243658	1244513	3
chr10	1143497	1144277	chr10	1154525	1155199	3
chr10	1152322	1152970	chr10	2075717	2076248	4
chr10	1170236	1170887	chr10	1911106	1911630	3
chr10	1186953	1187580	chr10	1212471	1213088	3
chr10	1217870	1218508	chr10	8391695	8392306	3
chr10	1258045	1258696	chr10	1355107	1355644	3
chr10	1262807	1263587	chr10	2146346	2146866	3
chr10	1278929	1280461	chr10	1368365	1369490	4
chr10	1282217	1283218	chr10	1368517	1369581	5
chr10	1266420	1267071	chr10	1818352	1818988	3
chr10	1277130	1277727	chr10	3043859	3044510	3
chr10	1266592	1267243	chr10	11165973	11166523	3
chr10	1266415	1267004	chr10	14317827	14318478	4
chr10	1330202	1330759	chr10	2294434	2295070	3
chr10	1328626	1329158	chr10	4964015	4964666	3
chr10	1354508	1356993	chr10	1367337	1369838	11
chr10	1359189	1359884	chr10	1371847	1372958	3
chr10	1359487	1361385	chr10	1368960	1370216	8
chr10	1354854	1355683	chr10	1376508	1377037	3
chr10	1356410	1357059	chr10	2056924	2057501	4
chr10	1368559	1369744	chr10	1380456	1381370	3
chr10	1366657	1367916	chr10	1384165	1385283	3
chr10	1368329	1369410	chr10	1381903	1383258	5
chr10	1369751	1370356	chr10	1387565	1388189	3
chr10	1365771	1366775	chr10	1412334	1413281	3
chr10	1372300	1372847	chr10	1569154	1569805	3
chr10	1369780	1370356	chr10	1695133	1695887	4
chr10	1366927	1367469	chr10	92125689	92126340	3
chr10	1385862	1386513	chr10	1404190	1404735	3
chr10	1402392	1403433	chr10	1411405	1412932	4
chr10	1403581	1405368	chr10	1420563	1421824	5
chr10	1412000	1413731	chr10	1420199	1422402	9
chr10	1420201	1421889	chr10	1434323	1436366	9
chr10	1421218	1422018	chr10	1441776	1443036	3
chr10	1420128	1421556	chr10	1446813	1449392	7
chr10	1419798	1420911	chr10	1455386	1456952	3
chr10	1420971	1422324	chr10	1452448	1453910	5
chr10	1421192	1422711	chr10	1457181	1458328	3
chr10	1421282	1422346	chr10	1451798	1452392	3
chr10	1419253	1420391	chr10	1461618	1462431	3
chr10	1420567	1421556	chr10	1461966	1462820	3
chr10	1420148	1422020	chr10	1465226	1466663	7
chr10	1420556	1421220	chr10	1475502	1476456	5
chr10	1419798	1422335	chr10	1481719	1483994	12
chr10	1420556	1421556	chr10	1487032	1488657	5
chr10	1420315	1421368	chr10	1488762	1489886	3
chr10	1420829	1422324	chr10	1499907	1501177	3
chr10	1420112	1421064	chr10	1520030	1521683	5
chr10	1419516	1421556	chr10	1545117	1546494	5
chr10	1420149	1421000	chr10	1555210	1556126	3
chr10	1422833	1423654	chr10	1564326	1564987	3
chr10	1421433	1422742	chr10	1574811	1575586	3
chr10	1420354	1421556	chr10	1618114	1618765	3
chr10	1420502	1421556	chr10	1620497	1621474	3
chr10	1421194	1422324	chr10	1621771	1622844	3
chr10	1418417	1419497	chr10	1640465	1641894	3
chr10	1420000	1421446	chr10	1643420	1644807	5
chr10	1420149	1421556	chr10	1658348	1659542	7
chr10	1419763	1420683	chr10	1640230	1641175	3
chr10	1420201	1421556	chr10	1661204	1662062	4
chr10	1420192	1422102	chr10	1647628	1649566	8
chr10	1420368	1421824	chr10	1655402	1656575	7
chr10	1420824	1421824	chr10	1634341	1635068	3
chr10	1421725	1422456	chr10	1640793	1641603	3
chr10	1422659	1423248	chr10	1645912	1646563	5
chr10	1419493	1420999	chr10	1678601	1679583	4
chr10	1420410	1421171	chr10	1681768	1682512	3
chr10	1419738	1420880	chr10	1704087	1705640	5
chr10	1420149	1421556	chr10	1716700	1717688	4
chr10	1420453	1421556	chr10	1715367	1716488	6
chr10	1421011	1422402	chr10	1712815	1713760	3
chr10	1421630	1422342	chr10	1716133	1717327	3
chr10	1419295	1421556	chr10	1736909	1740777	14
chr10	1419738	1421040	chr10	1734274	1736455	6
chr10	1419751	1421824	chr10	1728792	1730733	9
chr10	1420376	1421824	chr10	1731461	1732274	3
chr10	1420381	1421220	chr10	1732465	1733732	5
chr10	1420876	1421824	chr10	1726868	1727485	3
chr10	1420398	1421556	chr10	1749224	1749913	3
chr10	1419554	1420738	chr10	1776560	1777802	3
chr10	1420369	1421921	chr10	1873579	1874396	6
chr10	1420843	1421368	chr10	1955573	1956225	3
chr10	1420417	1421000	chr10	2014071	2014711	3
chr10	1424261	1425406	chr10	1441772	1442753	3
chr10	1425743	1426743	chr10	1443164	1443896	3
chr10	1426552	1428528	chr10	1451912	1453923	7
chr10	1424609	1425184	chr10	1482623	1483243	3
chr10	1426161	1427097	chr10	1715367	1716250	5
chr10	1431405	1432820	chr10	1442440	1444194	4
chr10	1431547	1433229	chr10	1440206	1442346	7
chr10	1441665	1443333	chr10	1452381	1453893	5
chr10	1442395	1442929	chr10	1509977	1510628	5
chr10	1441676	1442986	chr10	1715367	1716314	3
chr10	1443028	1443913	chr10	1711670	1712377	4
chr10	1455269	1456036	chr10	1465319	1466226	4
chr10	1454940	1456131	chr10	1483071	1484052	3
chr10	1454664	1455676	chr10	1489041	1489955	3
chr10	1454961	1455676	chr10	1655970	1656929	3
chr10	1452352	1453992	chr10	1715419	1716919	3
chr10	1454940	1455549	chr10	2086155	2086806	3
chr10	1465071	1466559	chr10	1473521	1474733	5
chr10	1465570	1466103	chr10	1480796	1481447	3
chr10	1465010	1465687	chr10	1482447	1483607	3
chr10	1464939	1466226	chr10	1732181	1733595	4
chr10	1465226	1466056	chr10	1751799	1753000	3
chr10	1478922	1479486	chr10	2694462	2695113	3
chr10	1470840	1471463	chr10	10753968	10754502	3
chr10	1482461	1483391	chr10	1494790	1495576	3
chr10	1482592	1483727	chr10	1600048	1600825	3
chr10	1483082	1483712	chr10	1730383	1731004	3
chr10	1486225	1486876	chr10	2711015	2711645	3
chr10	1507121	1507762	chr10	1943491	1944034	3
chr10	1508310	1508863	chr10	91850350	91850928	3
chr10	1554572	1555206	chr10	1603185	1603778	4
chr10	1564740	1565326	chr10	27538884	27539407	3
chr10	1568348	1568905	chr10	14767274	14767925	3
chr10	1584673	1585905	chr10	1596907	1598643	4
chr10	1598503	1599281	chr10	1715367	1716490	4
chr10	1603721	1604721	chr10	1611864	1612864	3
chr10	1612347	1613420	chr10	1621833	1622822	6
chr10	1621287	1622437	chr10	1637910	1638911	3
chr10	1622171	1623245	chr10	1655402	1656214	3
chr10	1631461	1632582	chr10	1639942	1641147	3
chr10	1640498	1641485	chr10	1655983	1657050	5
chr10	1640781	1641959	chr10	1661317	1662068	4
chr10	1641765	1642756	chr10	1665951	1667271	3
chr10	1643667	1644525	chr10	1651750	1653044	3
chr10	1643824	1644472	chr10	1655505	1656505	3
chr10	1649901	1651761	chr10	1661027	1662361	9
chr10	1655523	1656970	chr10	1664186	1665421	3
chr10	1640781	1642036	chr10	1715027	1716003	3
chr10	1654083	1654674	chr10	1709686	1710337	3
chr10	1654111	1655310	chr10	1716606	1717746	3
chr10	1655505	1656901	chr10	1711670	1712844	3
chr10	1662085	1662640	chr10	1715630	1716281	4
chr10	1637938	1638565	chr10	1729986	1730560	4
chr10	1640352	1641498	chr10	1730982	1731982	4
chr10	1658116	1659659	chr10	1736904	1738104	4
chr10	1663085	1664085	chr10	1731601	1733029	3
chr10	1637978	1638567	chr10	2148371	2149006	3
chr10	1683683	1684268	chr10	72546081	72546783	5
chr10	1685925	1687946	chr10	1715713	1716994	5
chr10	1694625	1695612	chr10	1715490	1716512	6
chr10	1686688	1687240	chr10	107000945	107001588	3
chr10	1696439	1697071	chr10	2976825	2977413	3
chr10	1698507	1699483	chr10	1714695	1716250	3
chr10	1703128	1705325	chr10	1714077	1716077	9
chr10	1705331	1706272	chr10	1715367	1716135	3
chr10	1708990	1709891	chr10	1719011	1720001	4
chr10	1711993	1713544	chr10	1720623	1721843	3
chr10	1714047	1714703	chr10	1723661	1724757	3
chr10	1710344	1720422	chr10	1726353	1736075	113
chr10	1710977	1712115	chr10	1736909	1737870	3
chr10	1710942	1712082	chr10	1737917	1738955	3
chr10	1712550	1713550	chr10	1738046	1738908	3
chr10	1713450	1714884	chr10	1739030	1740482	3
chr10	1715027	1717647	chr10	1736295	1741637	29
chr10	1719070	1720331	chr10	1737044	1738315	3
chr10	1720929	1722269	chr10	1734432	1736025	4
chr10	1723771	1724989	chr10	1738168	1739154	3
chr10	1729215	1730400	chr10	1738873	1739873	4
chr10	1711203	1712144	chr10	1747675	1748430	4
chr10	1715294	1716490	chr10	1748179	1749005	3
chr10	1737283	1737890	chr10	1747466	1748427	3
chr10	1705725	1706424	chr10	1753914	1754565	3
chr10	1712901	1714227	chr10	1753938	1755507	5
chr10	1714749	1717873	chr10	1750973	1755703	32
chr10	1732465	1733770	chr10	1752978	1754459	3
chr10	1734512	1735490	chr10	1752253	1753534	3
chr10	1735781	1741232	chr10	1751130	1755894	54
chr10	1715389	1716104	chr10	1797460	1798196	3
chr10	1716300	1717327	chr10	1798226	1799279	3
chr10	1715775	1716490	chr10	1831982	1832993	3
chr10	1716075	1716713	chr10	1872619	1873208	4
chr10	1715817	1716952	chr10	2137082	2138396	3
chr10	1709065	1709682	chr10	2844270	2844841	3
chr10	1742127	1743425	chr10	1754275	1755485	6
chr10	1749708	1750317	chr10	30670677	30671328	3
chr10	1754475	1755549	chr10	1775433	1776376	4
chr10	1752330	1753177	chr10	1792901	1793568	3
chr10	1754063	1755724	chr10	1967370	1968765	4
chr10	1754475	1755387	chr10	2057836	2058978	3
chr10	1751696	1753593	chr10	2079501	2080511	4
chr10	1754681	1755424	chr10	3042737	3044362	4
chr10	1765772	1766741	chr10	1780463	1781156	3
chr10	1766093	1766745	chr10	34577102	34577654	3
chr10	1775320	1776617	chr10	1786711	1787644	3
chr10	1801851	1802502	chr10	2633523	2634094	5
chr10	1806984	1808068	chr10	1817115	1818806	4
chr10	1833463	1834915	chr10	1872916	1875265	5
chr10	1849248	1850442	chr10	1858877	1859814	4
chr10	1863039	1863690	chr10	1873788	1874378	4
chr10	1873279	1873916	chr10	2076828	2077400	4
chr10	1873187	1873838	chr10	85220408	85220931	3
chr10	1879703	1880321	chr10	1981993	1982594	3
chr10	1904690	1905293	chr10	100210100	100210650	3
chr10	1918601	1919391	chr10	2062149	2062856	3
chr10	1924455	1925550	chr10	2074607	2075703	3
chr10	1939433	1940084	chr10	5427430	5428023	4
chr10	1948878	1949420	chr10	2138708	2139359	3
chr10	1944816	1945391	chr10	57921164	57921815	3
chr10	1954015	1955015	chr10	1967935	1969171	3
chr10	1957171	1957823	chr10	92509054	92509616	3
chr10	1960724	1961755	chr10	1981370	1982973	4
chr10	1961284	1962153	chr10	1991222	1992413	3
chr10	1989675	1990326	chr10	2165614	2166143	3
chr10	2002724	2003570	chr10	2020644	2021790	3
chr10	2026927	2027578	chr10	73079763	73080316	3
chr10	2054057	2054708	chr10	2092341	2092917	3
chr10	2056897	2058976	chr10	2078780	2080765	6
chr10	2065441	2066396	chr10	2078780	2079625	3
chr10	2068563	2069659	chr10	2080810	2082301	3
chr10	2073809	2074456	chr10	26149324	26149919	4
chr10	2068393	2068949	chr10	61059112	61059763	5
chr10	2080861	2081433	chr10	2093095	2093952	3
chr10	2084650	2085227	chr10	2282216	2282855	3
chr10	2086628	2087923	chr10	2280143	2281459	3
chr10	2102465	2103026	chr10	2244529	2245345	3
chr10	2110952	2112033	chr10	2120253	2122035	4
chr10	2108590	2110357	chr10	2137631	2138741	3
chr10	2116140	2117113	chr10	2137452	2138357	5
chr10	2120751	2122856	chr10	2137485	2138720	7
chr10	2121038	2121601	chr10	4814404	4815083	6
chr10	2129063	2129866	chr10	2137220	2138596	3
chr10	2128660	2129312	chr10	3613025	3613637	4
chr10	2137220	2138834	chr10	2147817	2149232	7
chr10	2137220	2138220	chr10	2152698	2153729	3
chr10	2147777	2149852	chr10	2156832	2158164	5
chr10	2136988	2138825	chr10	2198525	2199472	3
chr10	2150028	2151183	chr10	2950133	2951149	3
chr10	2137788	2138439	chr10	2961789	2962390	3
chr10	2137625	2138397	chr10	2977651	2978807	3
chr10	2184417	2184972	chr10	21346532	21347137	3
chr10	2209388	2210329	chr10	2227349	2228369	3
chr10	2204767	2205371	chr10	76028318	76028948	3
chr10	2208489	2209115	chr10	85302833	85303481	3
chr10	2211932	2212469	chr10	2225230	2225881	3
chr10	2232740	2233354	chr10	9499670	9500293	3
chr10	2250953	2251503	chr10	2261015	2261666	3
chr10	2260152	2261572	chr10	2273612	2274941	3
chr10	2261465	2262252	chr10	2455649	2456199	3
chr10	2278897	2279430	chr10	4685370	4686021	3
chr10	2282777	2283319	chr10	2575510	2576161	3
chr10	2282291	2282922	chr10	3172429	3173065	3
chr10	2293140	2293746	chr10	3646481	3647127	3
chr10	2324194	2325301	chr10	2341452	2342526	3
chr10	2326176	2327364	chr10	2340190	2341319	3
chr10	2322520	2323154	chr10	2505526	2506177	3
chr10	2320385	2321036	chr10	30231600	30232178	3
chr10	2340458	2341458	chr10	2393059	2394621	3
chr10	2340397	2340962	chr10	63146410	63147061	3
chr10	2393398	2394482	chr10	2418749	2419460	3
chr10	2393669	2394309	chr10	12368094	12368717	3
chr10	2398900	2399778	chr10	2409347	2410126	3
chr10	2400191	2401189	chr10	2425821	2426709	3
chr10	2400053	2400704	chr10	3164488	3165061	3
chr10	2423854	2424742	chr10	2548571	2549285	3
chr10	2444023	2444625	chr10	5095437	5096049	3
chr10	2446108	2446726	chr10	2618552	2619132	3
chr10	2467600	2468183	chr10	11644507	11645095	3
chr10	2474062	2474629	chr10	25955198	25955849	3
chr10	2505868	2507520	chr10	2524449	2525378	3
chr10	2505997	2507168	chr10	2526624	2527564	3
chr10	2507571	2508173	chr10	76133936	76134587	3
chr10	2524437	2526047	chr10	2554867	2555867	4
chr10	2527061	2527594	chr10	2565513	2566162	4
chr10	2553165	2553772	chr10	28276996	28277602	3
chr10	2558077	2558859	chr10	2606269	2606911	3
chr10	2567869	2568522	chr10	2586448	2588081	3
chr10	2584750	2586413	chr10	2597695	2599708	6
chr10	2598094	2599677	chr10	2612825	2613655	4
chr10	2593472	2594120	chr10	29788881	29789436	3
chr10	2602753	2603349	chr10	2927863	2928496	3
chr10	2614150	2615389	chr10	2640153	2641296	3
chr10	2616572	2617123	chr10	2978249	2978900	3
chr10	2619013	2621346	chr10	3043060	3044894	6
chr10	2628366	2628987	chr10	2717787	2718424	3
chr10	2640730	2642219	chr10	2652389	2653255	3
chr10	2645526	2646108	chr10	24321052	24321703	3
chr10	2652094	2652745	chr10	18601596	18602157	3
chr10	2685577	2686128	chr10	2814651	2815354	4
chr10	2699216	2700287	chr10	2750512	2751380	3
chr10	2689704	2690343	chr10	14558925	14559518	4
chr10	2727791	2728656	chr10	2737042	2737695	3
chr10	2719090	2720009	chr10	2758105	2758958	3
chr10	2730063	2730615	chr10	2987447	2988084	3
chr10	2732056	2732707	chr10	2744646	2745230	3
chr10	2779013	2779611	chr10	5897828	5898458	3
chr10	2791838	2792618	chr10	2948117	2948745	3
chr10	2798364	2799656	chr10	2807097	2808192	3
chr10	2816289	2817417	chr10	3029875	3030836	3
chr10	2821399	2822359	chr10	3043711	3044348	3
chr10	2825054	2826054	chr10	3042047	3043047	3
chr10	2825667	2826450	chr10	3542385	3542933	3
chr10	2821345	2821903	chr10	67790056	67790708	3
chr10	2836938	2837490	chr10	2978116	2978767	4
chr10	2829056	2829695	chr10	3021515	3022128	3
chr10	2837531	2839239	chr10	3042765	3045187	11
chr10	2839487	2840826	chr10	3043787	3044811	4
chr10	2840251	2840962	chr10	3042609	3043609	4
chr10	2868788	2869311	chr10	2876778	2877429	3
chr10	2872938	2873507	chr10	4219178	4219829	3
chr10	2899750	2901654	chr10	3043458	3044860	4
chr10	2908802	2909802	chr10	2927647	2928690	3
chr10	2914921	2915643	chr10	2927863	2928914	3
chr10	2913384	2914035	chr10	3612171	3612729	4
chr10	2917931	2919291	chr10	2927863	2929070	3
chr10	2919887	2921032	chr10	2927953	2931002	12
chr10	2920032	2921310	chr10	2977268	2978587	4
chr10	2926048	2927130	chr10	2937234	2938913	4
chr10	2927828	2929070	chr10	2937202	2938223	4
chr10	2927863	2928640	chr10	2943031	2944160	3
chr10	2925882	2927273	chr10	2951773	2952875	3
chr10	2927810	2929441	chr10	2947743	2948743	7
chr10	2927914	2929422	chr10	2949967	2951101	3
chr10	2927914	2929051	chr10	2953396	2954547	3
chr10	2926380	2927136	chr10	2970927	2972183	3
chr10	2925718	2927380	chr10	2978514	2980206	6
chr10	2927640	2928854	chr10	2974325	2975325	4
chr10	2927667	2930052	chr10	2977059	2979787	20
chr10	2927914	2930044	chr10	2970161	2972470	8
chr10	2930353	2931266	chr10	2977045	2978182	3
chr10	2927914	2928655	chr10	3029046	3030586	4
chr10	2927640	2929441	chr10	3038926	3040264	6
chr10	2924251	2931034	chr10	3042047	3046873	96
chr10	2927863	2928498	chr10	3047022	3047755	3
chr10	2927692	2929070	chr10	3069688	3071516	9
chr10	2927863	2928695	chr10	3155299	3157241	4
chr10	2925456	2926246	chr10	3192311	3193210	3
chr10	2927914	2928640	chr10	3192239	3193019	3
chr10	2936202	2938333	chr10	2976837	2978587	11
chr10	2934809	2935633	chr10	3043001	3044348	4
chr10	2936094	2939173	chr10	3042609	3045057	14
chr10	2941144	2942359	chr10	2949736	2950449	3
chr10	2940804	2941404	chr10	3043794	3044445	3
chr10	2946594	2950469	chr10	2976825	2979459	20
chr10	2951300	2952676	chr10	2976837	2978587	4
chr10	2947593	2949421	chr10	2981117	2982716	6
chr10	2947939	2949340	chr10	3043348	3044917	5
chr10	2951467	2952667	chr10	3043219	3044348	3
chr10	2957517	2958549	chr10	3043079	3043905	3
chr10	2945153	2945741	chr10	15902301	15902952	3
chr10	2967398	2968156	chr10	2977353	2978248	3
chr10	2977587	2978222	chr10	2986349	2986929	3
chr10	2971767	2972829	chr10	3042047	3043210	4
chr10	2976460	2980206	chr10	3042166	3045378	21
chr10	2974476	2975064	chr10	4110589	4111240	3
chr10	2969064	2969696	chr10	8485731	8486339	3
chr10	2978382	2979033	chr10	14807238	14807855	3
chr10	2978204	2978761	chr10	17849276	17849921	4
chr10	2981383	2982309	chr10	3042609	3043784	5
chr10	2986276	2987276	chr10	3043444	3044596	4
chr10	2981784	2982383	chr10	44995042	44995650	3
chr10	2999725	3001630	chr10	3010477	3011966	4
chr10	3004419	3005070	chr10	3029806	3030364	3
chr10	3000393	3001393	chr10	3042424	3044006	3
chr10	3008528	3009164	chr10	3046837	3047917	3
chr10	3009796	3010376	chr10	3042481	3043430	3
chr10	3023386	3025044	chr10	3042758	3043875	5
chr10	3025177	3025889	chr10	3042306	3043619	3
chr10	3029806	3032641	chr10	3042333	3044873	10
chr10	3031284	3031839	chr10	4452928	4453570	3
chr10	3031749	3032284	chr10	10894064	10894715	3
chr10	3035697	3036697	chr10	3044318	3045003	4
chr10	3036017	3037017	chr10	3045719	3046462	4
chr10	3036017	3036819	chr10	3048182	3049182	3
chr10	3035199	3035749	chr10	7327283	7327934	3
chr10	3042765	3045035	chr10	3053984	3055620	5
chr10	3042503	3043711	chr10	3068005	3068609	3
chr10	3043753	3045971	chr10	3069926	3071516	7
chr10	3052642	3053420	chr10	3069687	3070494	4
chr10	3043721	3044717	chr10	3094856	3095926	3
chr10	3044049	3044612	chr10	5692597	5693248	3
chr10	3080922	3081553	chr10	3121058	3121691	3
chr10	3068002	3068923	chr10	3197238	3198379	3
chr10	3082709	3083342	chr10	4720023	4720663	3
chr10	3101122	3101872	chr10	3120874	3121750	3
chr10	3116521	3117048	chr10	3980791	3981442	3
chr10	3124908	3125498	chr10	26913518	26914128	5
chr10	3133693	3135032	chr10	3144104	3145159	3
chr10	3133841	3134406	chr10	22375008	22375638	3
chr10	3136049	3136601	chr10	26444977	26445628	3
chr10	3152754	3153331	chr10	7785190	7785826	4
chr10	3163270	3164347	chr10	3172315	3173026	3
chr10	3168981	3170239	chr10	3180479	3181794	4
chr10	3166674	3167979	chr10	3193373	3194285	3
chr10	3163905	3164556	chr10	3724483	3725015	3
chr10	3172300	3173950	chr10	3192956	3194285	4
chr10	3180800	3182592	chr10	3192279	3194292	12
chr10	3183391	3184677	chr10	3192311	3193265	4
chr10	3189042	3189793	chr10	3197415	3198288	3
chr10	3193259	3195145	chr10	3203520	3204702	4
chr10	3194637	3195768	chr10	3207466	3208739	3
chr10	3193233	3194285	chr10	3220264	3221006	3
chr10	3192956	3194285	chr10	3225565	3226262	3
chr10	3193070	3194292	chr10	3227813	3228968	3
chr10	3197438	3198350	chr10	3229441	3230560	3
chr10	3191604	3192586	chr10	3232180	3233179	3
chr10	3197634	3198404	chr10	3231890	3233538	6
chr10	3183781	3185022	chr10	3239756	3240994	5
chr10	3193570	3194373	chr10	3239876	3241041	3
chr10	3197580	3198240	chr10	3530329	3531329	3
chr10	3193331	3194285	chr10	3686646	3687508	3
chr10	3197404	3198829	chr10	3737018	3738037	3
chr10	3190309	3191161	chr10	4657842	4658721	3
chr10	3192279	3194285	chr10	4656610	4659385	11
chr10	3196736	3198836	chr10	4656470	4659131	13
chr10	3193641	3194285	chr10	4766304	4767074	3
chr10	3195333	3196176	chr10	4766933	4767899	4
chr10	3197404	3199060	chr10	4765914	4767216	6
chr10	3195333	3195953	chr10	4791339	4791966	3
chr10	3197673	3198288	chr10	15858336	15858962	3
chr10	3213865	3214830	chr10	3239896	3240926	3
chr10	3239657	3240502	chr10	3254353	3255100	3
chr10	3238352	3239312	chr10	3256269	3256970	3
chr10	3240400	3241556	chr10	3331220	3331833	3
chr10	3236281	3238554	chr10	3781535	3782535	4
chr10	3240041	3240850	chr10	3902800	3903800	3
chr10	3240299	3240922	chr10	4357306	4357925	5
chr10	3237585	3239237	chr10	4656470	4657997	5
chr10	3239729	3240502	chr10	4652608	4653765	3
chr10	3239734	3242291	chr10	4656426	4659199	15
chr10	3239502	3240502	chr10	4776268	4777407	3
chr10	3243291	3244291	chr10	3258927	3259980	3
chr10	3242888	3244086	chr10	3776901	3778260	3
chr10	3249835	3250371	chr10	4031318	4031969	3
chr10	3245580	3246911	chr10	4658133	4659199	3
chr10	3249846	3251186	chr10	4814715	4815500	3
chr10	3250482	3251051	chr10	25226720	25227357	4
chr10	3254456	3255268	chr10	4656660	4657351	3
chr10	3258360	3258923	chr10	6704349	6704997	3
chr10	3256657	3257189	chr10	26139763	26140414	3
chr10	3261740	3262361	chr10	4657397	4659199	3
chr10	3264043	3264694	chr10	4835751	4836322	5
chr10	3282877	3283717	chr10	3320049	3321104	3
chr10	3282437	3282976	chr10	3713566	3714207	4
chr10	3283894	3284545	chr10	4898347	4898965	3
chr10	3283384	3284039	chr10	69858349	69858911	3
chr10	3283193	3283844	chr10	120283385	120283937	3
chr10	3299210	3300196	chr10	3309972	3311438	6
chr10	3307923	3308557	chr10	4345295	4345930	3
chr10	3304789	3305407	chr10	4604923	4605574	3
chr10	3309363	3309923	chr10	99210963	99211577	4
chr10	3322160	3322686	chr10	3331646	3332284	3
chr10	3324356	3325606	chr10	3335457	3336359	3
chr10	3386422	3387073	chr10	3777778	3778368	3
chr10	3388018	3388602	chr10	75880767	75881347	3
chr10	3414263	3414902	chr10	3600425	3601000	3
chr10	3420599	3421215	chr10	4654356	4655007	4
chr10	3461864	3463117	chr10	3781503	3782702	3
chr10	3461535	3462073	chr10	4604902	4605538	3
chr10	3497142	3497682	chr10	6983606	6984257	3
chr10	3498810	3499411	chr10	3512513	3513739	4
chr10	3500307	3500926	chr10	76294156	76294707	3
chr10	3504747	3505602	chr10	3551388	3551943	3
chr10	3503443	3504011	chr10	10968672	10969291	3
chr10	3504404	3504995	chr10	13199596	13200201	3
chr10	3520175	3521689	chr10	3530755	3532273	4
chr10	3536006	3536611	chr10	19116893	19117494	4
chr10	3575581	3576217	chr10	5583697	5584273	3
chr10	3584168	3585128	chr10	3593602	3594576	3
chr10	3595992	3596595	chr10	4357331	4357940	4
chr10	3615754	3616886	chr10	3624652	3625472	3
chr10	3606744	3607510	chr10	3627881	3628599	3
chr10	3609525	3610231	chr10	3626808	3627743	3
chr10	3624428	3625717	chr10	3633675	3635458	4
chr10	3632746	3633970	chr10	3641633	3643101	4
chr10	3622551	3623202	chr10	3685104	3685676	3
chr10	3619861	3621201	chr10	3777089	3778716	3
chr10	3623138	3624333	chr10	3781591	3782673	7
chr10	3634337	3634943	chr10	4250852	4251383	3
chr10	3624730	3625387	chr10	4814421	4815457	3
chr10	3613249	3613817	chr10	6941281	6941919	3
chr10	3639629	3640196	chr10	3651980	3653254	3
chr10	3656363	3657252	chr10	3744562	3745550	3
chr10	3658160	3658811	chr10	4703243	4703852	3
chr10	3655212	3655777	chr10	8066422	8067049	3
chr10	3674431	3675082	chr10	4488643	4489227	3
chr10	3676292	3676917	chr10	30355516	30356094	3
chr10	3681903	3683151	chr10	3740298	3741955	3
chr10	3687442	3688093	chr10	3877368	3877925	3
chr10	3690577	3691229	chr10	4867856	4868383	3
chr10	3697713	3698741	chr10	3707477	3708369	4
chr10	3701187	3701724	chr10	3720118	3720747	3
chr10	3699413	3700522	chr10	3741792	3743226	3
chr10	3703216	3703760	chr10	3773714	3774365	3
chr10	3699471	3700072	chr10	4044362	4045561	3
chr10	3713586	3714237	chr10	3869296	3869928	4
chr10	3718459	3719110	chr10	5165634	5166239	4
chr10	3723960	3725067	chr10	3734464	3735756	3
chr10	3728262	3728801	chr10	3761430	3762084	3
chr10	3728686	3729238	chr10	6086961	6087612	3
chr10	3729853	3730455	chr10	25228948	25229566	3
chr10	3733781	3735197	chr10	3744398	3745826	3
chr10	3736456	3737561	chr10	3744947	3745919	3
chr10	3737263	3738018	chr10	3748971	3750458	3
chr10	3734137	3735348	chr10	3756887	3758371	4
chr10	3736174	3737986	chr10	3756746	3757872	5
chr10	3733851	3735084	chr10	3777353	3778869	3
chr10	3734043	3735111	chr10	3774171	3774978	3
chr10	3733564	3735422	chr10	3781472	3782515	7
chr10	3737018	3738054	chr10	3781642	3782394	4
chr10	3734756	3735474	chr10	3898068	3899535	3
chr10	3733506	3734102	chr10	4659847	4660439	3
chr10	3734114	3735429	chr10	4657917	4659385	3
chr10	3739216	3739835	chr10	3747821	3748398	3
chr10	3739718	3741796	chr10	3749366	3751439	11
chr10	3741138	3742511	chr10	3756343	3757894	5
chr10	3746123	3748024	chr10	3756815	3758659	6
chr10	3748629	3750334	chr10	3757291	3758578	4
chr10	3743724	3744703	chr10	3774734	3776201	3
chr10	3739786	3740984	chr10	3781535	3782690	4
chr10	3742309	3743251	chr10	3781535	3782225	3
chr10	3749182	3750627	chr10	3901500	3902897	3
chr10	3754002	3754865	chr10	3769959	3771323	7
chr10	3754831	3755814	chr10	3774525	3776038	3
chr10	3757199	3757815	chr10	3777550	3778205	4
chr10	3758207	3758884	chr10	3777556	3779176	4
chr10	3760818	3762654	chr10	3774599	3776201	5
chr10	3761438	3762870	chr10	3778348	3779399	4
chr10	3754541	3756534	chr10	3781531	3782535	5
chr10	3756543	3759307	chr10	3781175	3782535	12
chr10	3761051	3762429	chr10	3781835	3782702	4
chr10	3762892	3763989	chr10	3781650	3782409	3
chr10	3764112	3765350	chr10	3781236	3782703	5
chr10	3758239	3758889	chr10	3787967	3788514	3
chr10	3758533	3759515	chr10	3810956	3811614	3
chr10	3757884	3758659	chr10	3815225	3816225	3
chr10	3760872	3761523	chr10	3900578	3901144	3
chr10	3752470	3753121	chr10	4093048	4093606	3
chr10	3761446	3762100	chr10	5518958	5519585	3
chr10	3762952	3763589	chr10	28865871	28866522	3
chr10	3759189	3759719	chr10	63411803	63412454	3
chr10	3770674	3771325	chr10	4158339	4158957	3
chr10	3770693	3771344	chr10	4928144	4928679	3
chr10	3775048	3775852	chr10	3810616	3811885	3
chr10	3776474	3777538	chr10	3809428	3810848	3
chr10	3776901	3777969	chr10	3874197	3875547	4
chr10	3777799	3778870	chr10	3907245	3908247	3
chr10	3778348	3778979	chr10	3905710	3906361	3
chr10	3785904	3786554	chr10	3800490	3801035	3
chr10	3781541	3782535	chr10	3811798	3812578	3
chr10	3781827	3783958	chr10	3804875	3806235	7
chr10	3782737	3784008	chr10	3811414	3812984	6
chr10	3784156	3785555	chr10	3810248	3812414	6
chr10	3784882	3785743	chr10	3805281	3806224	4
chr10	3781674	3782500	chr10	3813523	3814549	3
chr10	3784689	3785478	chr10	3819119	3819903	3
chr10	3780194	3781181	chr10	3834929	3836686	3
chr10	3781352	3782394	chr10	3828848	3830218	4
chr10	3781578	3782288	chr10	3824421	3825238	3
chr10	3782733	3785745	chr10	3834738	3836922	10
chr10	3784223	3785812	chr10	3838458	3839517	4
chr10	3784149	3785323	chr10	3841665	3842451	3
chr10	3780417	3783812	chr10	3850797	3853228	18
chr10	3784368	3785882	chr10	3850276	3851552	6
chr10	3781312	3782524	chr10	3865055	3866456	6
chr10	3781312	3782394	chr10	3874978	3876446	5
chr10	3781541	3782535	chr10	3869446	3871140	5
chr10	3782620	3783535	chr10	3875104	3875821	3
chr10	3782657	3783657	chr10	3866267	3867349	3
chr10	3782723	3784220	chr10	3867951	3868992	3
chr10	3783224	3784670	chr10	3875956	3876612	3
chr10	3783644	3784518	chr10	3874353	3875619	3
chr10	3784882	3785987	chr10	3874565	3875687	3
chr10	3782662	3783851	chr10	3893068	3894518	3
chr10	3781332	3782429	chr10	3901304	3902304	5
chr10	3782765	3783657	chr10	3896724	3898038	3
chr10	3782987	3784008	chr10	3879448	3880451	3
chr10	3785522	3786689	chr10	3901304	3902012	3
chr10	3781588	3782507	chr10	4013630	4014459	4
chr10	3781472	3782394	chr10	4044904	4045819	5
chr10	3781429	3782535	chr10	4046021	4046845	3
chr10	3781585	3782312	chr10	4093111	4094575	3
chr10	3779942	3781194	chr10	4656470	4657257	3
chr10	3783493	3784144	chr10	11273386	11273930	3
chr10	3788939	3789939	chr10	3797608	3798622	4
chr10	3790108	3791498	chr10	3800060	3801617	4
chr10	3795988	3797552	chr10	3805567	3806161	3
chr10	3789109	3789745	chr10	3957783	3958434	3
chr10	3800060	3801001	chr10	3811765	3812942	3
chr10	3800733	3801827	chr10	3933489	3934670	4
chr10	3804886	3806584	chr10	3836227	3837694	4
chr10	3806991	3808540	chr10	3835309	3836591	4
chr10	3809531	3810738	chr10	3828206	3829591	7
chr10	3810608	3811898	chr10	3835434	3836698	6
chr10	3810894	3811906	chr10	3828853	3830211	5
chr10	3810621	3812637	chr10	3830373	3832792	7
chr10	3813831	3814841	chr10	3828591	3829251	3
chr10	3816188	3817276	chr10	3825835	3826638	3
chr10	3817018	3817575	chr10	3833629	3834213	3
chr10	3819502	3820347	chr10	3835517	3836878	4
chr10	3823641	3826189	chr10	3835309	3837222	8
chr10	3804378	3806569	chr10	3852193	3853645	4
chr10	3804858	3806096	chr10	3849628	3851117	5
chr10	3807010	3808319	chr10	3850147	3852612	6
chr10	3810146	3811216	chr10	3846257	3847204	3
chr10	3810146	3812995	chr10	3851108	3853757	18
chr10	3809867	3810976	chr10	3876925	3877809	3
chr10	3810167	3811038	chr10	3873212	3873808	4
chr10	3810567	3811261	chr10	3865077	3866314	3
chr10	3810831	3812856	chr10	3867528	3869442	5
chr10	3811035	3812100	chr10	3871145	3872308	4
chr10	3811089	3812061	chr10	3872587	3873306	3
chr10	3811192	3812414	chr10	3874565	3875821	5
chr10	3810766	3811468	chr10	3901304	3902053	3
chr10	3810891	3811922	chr10	3934147	3935147	3
chr10	3823754	3824405	chr10	7464734	7465297	3
chr10	3828562	3829956	chr10	3850833	3852255	6
chr10	3834781	3836517	chr10	3851851	3854148	6
chr10	3835309	3836239	chr10	3848391	3849571	3
chr10	3835988	3836911	chr10	3850601	3851589	3
chr10	3838012	3839322	chr10	3850574	3852612	8
chr10	3838330	3839218	chr10	3848749	3849470	3
chr10	3840976	3842113	chr10	3850276	3851833	4
chr10	3831152	3832357	chr10	3875088	3876104	3
chr10	3832382	3833728	chr10	3874717	3876214	4
chr10	3833629	3836263	chr10	3865047	3867160	7
chr10	3835471	3836911	chr10	3874565	3876162	6
chr10	3830162	3831238	chr10	3901500	3902293	4
chr10	3835399	3836877	chr10	3901304	3902304	3
chr10	3836131	3836782	chr10	4545152	4545712	3
chr10	3835951	3836517	chr10	5439038	5439689	3
chr10	3848275	3849462	chr10	3865235	3866047	3
chr10	3850902	3853712	chr10	3874636	3876478	11
chr10	3851304	3854536	chr10	3864600	3867195	17
chr10	3851971	3852941	chr10	3868092	3869132	4
chr10	3855439	3856967	chr10	3865119	3866581	4
chr10	3847390	3848042	chr10	3881465	3882026	3
chr10	3850896	3853337	chr10	3887427	3890262	9
chr10	3852974	3854176	chr10	3902213	3903880	5
chr10	3853553	3854715	chr10	3882257	3883082	3
chr10	3862599	3863156	chr10	4051161	4051778	4
chr10	3852546	3853073	chr10	4552498	4553077	4
chr10	3865101	3866890	chr10	3874208	3875802	5
chr10	3865097	3866077	chr10	3876282	3877517	4
chr10	3865047	3866330	chr10	3901642	3902862	4
chr10	3865057	3866180	chr10	3895380	3897179	4
chr10	3865738	3866750	chr10	3881520	3883047	4
chr10	3873904	3875238	chr10	3906256	3907033	3
chr10	3874636	3875260	chr10	3886173	3886860	3
chr10	3874957	3877948	chr10	3891900	3894282	12
chr10	3875658	3877035	chr10	3901304	3902093	3
chr10	3875827	3877785	chr10	3885213	3886511	8
chr10	3875854	3877788	chr10	3887332	3888827	7
chr10	3876574	3877925	chr10	3902308	3903193	3
chr10	3879308	3880308	chr10	3887570	3888535	3
chr10	3880690	3881772	chr10	3896118	3897479	3
chr10	3881649	3883047	chr10	3892767	3894019	4
chr10	3871370	3872636	chr10	4145984	4147463	4
chr10	3886976	3888222	chr10	3898535	3900477	5
chr10	3887222	3888570	chr10	3900661	3902043	4
chr10	3887222	3889454	chr10	3896163	3897697	7
chr10	3888368	3889841	chr10	3906256	3907388	3
chr10	3888982	3891959	chr10	3898693	3901098	11
chr10	3889126	3890125	chr10	3904373	3904948	3
chr10	3892477	3894125	chr10	3901500	3902304	6
chr10	3903599	3904254	chr10	3940215	3940829	3
chr10	3901304	3901893	chr10	3948031	3948682	3
chr10	3902468	3903151	chr10	4013208	4013824	3
chr10	3890750	3891326	chr10	4083924	4084575	3
chr10	3888846	3889488	chr10	4654957	4655542	3
chr10	3897574	3898213	chr10	5566779	5567346	3
chr10	3897932	3898472	chr10	7369488	7370139	3
chr10	3906948	3907601	chr10	4388465	4389041	3
chr10	3938183	3938729	chr10	3948966	3949590	3
chr10	3918346	3919000	chr10	3981548	3982201	3
chr10	3934147	3935201	chr10	4048928	4049799	3
chr10	3935968	3936599	chr10	4036111	4036714	3
chr10	3930202	3930841	chr10	4154853	4155454	3
chr10	3929069	3929593	chr10	4654363	4655014	3
chr10	3924355	3924970	chr10	17644800	17645364	3
chr10	3954675	3955233	chr10	4051138	4051750	3
chr10	3947058	3947705	chr10	4222925	4223543	4
chr10	3946769	3947333	chr10	4656655	4657382	3
chr10	3959218	3959869	chr10	19931368	19931930	4
chr10	3954444	3955095	chr10	21280911	21281550	3
chr10	3972005	3973208	chr10	3980668	3981381	4
chr10	4006276	4006803	chr10	4878868	4879519	3
chr10	4015655	4016776	chr10	4045646	4046600	3
chr10	4013393	4013998	chr10	4211451	4212120	3
chr10	4028401	4029197	chr10	4045646	4046343	4
chr10	4031576	4032443	chr10	4041836	4042664	3
chr10	4035404	4036404	chr10	4044283	4045343	3
chr10	4036735	4037930	chr10	4045462	4046422	4
chr10	4039548	4040576	chr10	4048799	4049801	3
chr10	4048942	4049513	chr10	4131235	4131891	3
chr10	4049706	4050343	chr10	4142972	4143574	3
chr10	4051214	4051865	chr10	4172884	4173445	3
chr10	4051131	4051719	chr10	4704454	4705029	3
chr10	4045709	4046362	chr10	127406521	127407111	5
chr10	4082010	4082628	chr10	4119118	4119650	3
chr10	4093111	4094501	chr10	4104714	4106011	3
chr10	4102036	4102635	chr10	4343808	4344447	3
chr10	4127919	4129066	chr10	4142217	4143353	3
chr10	4138374	4139296	chr10	4148786	4150518	3
chr10	4154191	4155496	chr10	4163883	4164924	3
chr10	4164344	4164968	chr10	4515342	4515877	3
chr10	4153323	4153955	chr10	4655836	4656397	3
chr10	4179122	4179774	chr10	30325871	30326413	3
chr10	4187161	4187730	chr10	6712382	6713036	4
chr10	4202720	4203251	chr10	4876046	4876697	3
chr10	4208371	4209022	chr10	4537674	4538231	3
chr10	4208431	4209017	chr10	4593721	4594372	3
chr10	4211052	4211703	chr10	4227339	4228409	3
chr10	4225432	4226046	chr10	24780087	24780723	4
chr10	4243547	4244449	chr10	4314579	4315539	3
chr10	4245423	4245986	chr10	4658351	4659002	3
chr10	4258532	4259183	chr10	4307936	4308564	4
chr10	4283899	4284655	chr10	4295722	4296677	3
chr10	4287495	4288179	chr10	4301273	4301986	3
chr10	4305579	4306389	chr10	4314821	4315792	4
chr10	4300144	4300738	chr10	4955849	4956433	4
chr10	4330920	4331654	chr10	4356508	4357307	3
chr10	4349971	4350839	chr10	4365947	4366955	3
chr10	4352541	4353179	chr10	128739414	128740016	3
chr10	4397787	4398326	chr10	5126738	5127381	3
chr10	4429274	4429918	chr10	4439147	4439841	3
chr10	4450491	4451011	chr10	5281970	5282621	3
chr10	4456679	4457878	chr10	4481936	4483564	3
chr10	4501698	4502698	chr10	4511503	4512169	4
chr10	4487760	4488400	chr10	4579715	4580306	3
chr10	4519260	4519998	chr10	6622776	6623369	3
chr10	4538773	4539424	chr10	4625936	4626482	3
chr10	4544928	4545450	chr10	19100198	19100849	6
chr10	4578683	4579334	chr10	24102957	24103553	3
chr10	4580368	4580917	chr10	30285483	30286118	3
chr10	4596104	4596737	chr10	5622740	5623309	3
chr10	4617511	4618830	chr10	4627644	4629250	3
chr10	4617833	4618427	chr10	5518095	5518663	3
chr10	4626307	4627473	chr10	4635633	4636371	3
chr10	4647092	4647743	chr10	4656351	4656976	3
chr10	4656363	4658646	chr10	4669940	4671716	10
chr10	4656351	4657276	chr10	4677099	4678259	3
chr10	4657650	4658585	chr10	4675435	4676984	3
chr10	4660224	4660847	chr10	4672189	4672840	3
chr10	4663046	4663604	chr10	13959175	13959826	3
chr10	4678703	4679281	chr10	29061062	29061718	3
chr10	4682199	4683393	chr10	4705715	4707047	3
chr10	4683050	4683619	chr10	5384268	5384912	3
chr10	4682361	4682982	chr10	10037040	10037691	3
chr10	4700729	4701381	chr10	10122613	10123145	3
chr10	4718072	4719410	chr10	4730291	4731805	4
chr10	4735113	4735930	chr10	4747407	4747991	3
chr10	4730772	4731356	chr10	4766538	4767187	5
chr10	4728784	4729365	chr10	6651459	6652101	3
chr10	4764577	4765487	chr10	4774992	4775718	3
chr10	4771791	4772791	chr10	4815054	4816663	3
chr10	4779057	4781083	chr10	4814916	4816174	8
chr10	4787692	4790534	chr10	4814916	4816663	10
chr10	4792509	4794445	chr10	4814741	4815502	7
chr10	4787768	4788416	chr10	60170242	60170836	3
chr10	4798869	4800348	chr10	4814391	4815805	6
chr10	4801834	4802834	chr10	4814916	4815559	3
chr10	4799348	4799950	chr10	5629266	5629872	4
chr10	4798127	4798661	chr10	128190902	128191519	4
chr10	4804037	4805352	chr10	4814149	4815530	4
chr10	4808386	4808972	chr10	4848305	4848956	3
chr10	4814474	4815916	chr10	4824375	4825611	4
chr10	4812770	4816663	chr10	4835715	4841988	34
chr10	4813271	4816641	chr10	4830036	4833918	20
chr10	4814083	4816663	chr10	4826771	4829803	11
chr10	4813875	4815705	chr10	4847293	4848904	9
chr10	4814012	4816182	chr10	4849319	4852110	22
chr10	4814789	4815545	chr10	4852382	4853445	5
chr10	4814916	4815557	chr10	4868757	4869651	3
chr10	4814412	4815455	chr10	4887220	4887870	3
chr10	4814431	4815705	chr10	5073514	5074429	3
chr10	4814417	4815514	chr10	5281521	5282244	4
chr10	4814908	4815916	chr10	5282997	5283984	3
chr10	4814916	4815664	chr10	5284286	5285460	3
chr10	4814741	4815530	chr10	5355524	5356700	3
chr10	4814391	4815535	chr10	5383223	5384468	5
chr10	4814916	4815916	chr10	5417740	5419305	4
chr10	4814083	4816056	chr10	5422885	5426018	13
chr10	4812206	4816663	chr10	5431949	5436403	40
chr10	4813593	4814487	chr10	5438503	5439458	6
chr10	4815432	4816663	chr10	5445325	5446325	3
chr10	4814317	4815508	chr10	5629018	5630446	8
chr10	4814709	4816244	chr10	5622583	5624300	7
chr10	4814320	4814972	chr10	6817276	6817913	4
chr10	4814412	4814998	chr10	22343732	22344357	4
chr10	4815241	4815892	chr10	132067353	132067988	3
chr10	4824273	4825216	chr10	4832992	4833773	3
chr10	4824256	4825469	chr10	4849899	4850794	3
chr10	4826771	4827771	chr10	4849439	4850302	3
chr10	4829138	4830481	chr10	4849245	4850319	3
chr10	4830915	4832273	chr10	4849435	4850504	4
chr10	4835536	4840976	chr10	4847386	4853018	49
chr10	4827444	4828095	chr10	5127423	5127980	3
chr10	4821539	4822166	chr10	5244140	5244739	3
chr10	4839583	4841569	chr10	5433510	5435554	6
chr10	4847663	4848500	chr10	4860004	4861032	3
chr10	4849143	4851111	chr10	4859862	4861369	9
chr10	4849245	4850814	chr10	4868547	4870029	5
chr10	4849784	4851198	chr10	4867230	4868230	3
chr10	4851569	4852827	chr10	4868547	4869772	3
chr10	4849245	4850211	chr10	4888844	4889844	3
chr10	4849328	4850608	chr10	4890038	4891312	3
chr10	4848134	4848785	chr10	4898490	4899066	3
chr10	4848817	4850319	chr10	4905823	4907381	4
chr10	4849319	4850494	chr10	4951377	4952527	3
chr10	4849916	4851231	chr10	4977750	4979279	6
chr10	4849245	4851455	chr10	4981319	4985145	13
chr10	4849319	4850494	chr10	5023361	5024718	3
chr10	4849889	4850814	chr10	5089928	5090727	5
chr10	4849245	4850608	chr10	5097976	5099895	6
chr10	4847274	4848523	chr10	5282868	5284295	3
chr10	4849245	4851479	chr10	5280955	5283681	11
chr10	4849291	4851935	chr10	5283827	5285631	11
chr10	4849891	4851264	chr10	5276043	5277661	3
chr10	4849245	4850319	chr10	5305889	5306889	3
chr10	4849249	4850211	chr10	5348224	5349119	3
chr10	4849913	4850608	chr10	5379577	5380484	3
chr10	4847879	4850878	chr10	5382751	5385239	20
chr10	4851247	4852256	chr10	5383370	5384468	4
chr10	4849711	4850608	chr10	5386835	5387884	4
chr10	4848952	4849886	chr10	5399554	5400290	4
chr10	4848546	4851647	chr10	5424347	5428757	26
chr10	4849319	4850608	chr10	5423277	5424314	5
chr10	4852296	4852947	chr10	5428015	5428618	3
chr10	4847174	4851503	chr10	5431705	5436252	56
chr10	4848546	4850319	chr10	5442113	5445255	8
chr10	4849245	4849888	chr10	5436319	5437228	3
chr10	4851984	4852827	chr10	5432351	5433381	4
chr10	4848612	4851130	chr10	5621022	5622381	6
chr10	4849137	4850452	chr10	5622583	5624055	9
chr10	4851718	4852578	chr10	5622740	5623646	3
chr10	4853073	4853951	chr10	55025575	55026113	3
chr10	4869390	4870024	chr10	5404496	5405073	3
chr10	4874852	4875503	chr10	5145930	5146511	3
chr10	4894067	4894842	chr10	4908254	4909120	3
chr10	4887256	4887948	chr10	5432187	5433350	3
chr10	4890518	4891095	chr10	5434938	5435613	3
chr10	4898265	4898870	chr10	20454331	20454934	3
chr10	4906381	4907843	chr10	4925847	4926985	3
chr10	4963056	4963592	chr10	4981767	4982548	3
chr10	5022227	5023361	chr10	5034368	5035172	3
chr10	5025030	5025835	chr10	5066179	5066974	3
chr10	5041003	5041553	chr10	9628778	9629428	4
chr10	5067773	5068471	chr10	5077575	5078249	3
chr10	5089025	5090577	chr10	5098715	5099895	6
chr10	5091206	5091766	chr10	5192891	5193542	4
chr10	5088681	5090132	chr10	5282852	5283984	3
chr10	5091564	5092504	chr10	5622614	5623376	3
chr10	5107448	5108551	chr10	5382989	5384116	4
chr10	5126696	5127347	chr10	8613578	8614172	3
chr10	5169063	5169630	chr10	6174314	6174965	3
chr10	5209318	5210402	chr10	5383112	5384108	3
chr10	5210038	5210678	chr10	66175468	66176009	3
chr10	5267031	5267592	chr10	7988718	7989332	3
chr10	5268723	5270895	chr10	5281521	5282721	4
chr10	5272109	5272634	chr10	5513119	5513735	3
chr10	5280425	5281142	chr10	5290116	5291184	3
chr10	5289919	5290896	chr10	5298425	5299345	3
chr10	5281845	5283868	chr10	5306174	5307339	7
chr10	5274394	5275094	chr10	5423559	5424316	3
chr10	5280488	5281789	chr10	5433183	5434424	5
chr10	5293044	5293695	chr10	5630852	5631465	3
chr10	5291758	5292409	chr10	32608264	32608891	3
chr10	5294256	5294790	chr10	128341204	128341825	3
chr10	5307943	5308523	chr10	66375116	66375753	3
chr10	5308773	5309722	chr10	5434796	5435801	6
chr10	5309092	5309622	chr10	9209024	9209675	4
chr10	5317170	5317798	chr10	5379577	5380391	3
chr10	5333512	5334819	chr10	5342325	5343546	3
chr10	5342453	5343104	chr10	44584493	44585056	4
chr10	5348260	5348855	chr10	5357539	5358190	3
chr10	5347790	5349188	chr10	5629547	5630558	3
chr10	5355940	5356816	chr10	9193543	9194076	3
chr10	5371587	5372143	chr10	5383473	5384126	3
chr10	5381737	5382350	chr10	5423850	5424462	3
chr10	5383090	5384024	chr10	5395410	5396389	3
chr10	5384287	5384934	chr10	5399588	5400154	3
chr10	5383468	5384138	chr10	5400397	5401536	4
chr10	5383881	5384934	chr10	5404073	5404960	4
chr10	5383468	5384106	chr10	5408414	5409038	3
chr10	5383469	5384366	chr10	5423560	5424656	3
chr10	5382751	5384468	chr10	5433694	5435240	5
chr10	5383468	5384152	chr10	5505635	5506286	3
chr10	5383215	5384144	chr10	5622638	5623536	3
chr10	5383239	5384128	chr10	30230962	30231789	3
chr10	5383468	5384116	chr10	63449003	63449548	3
chr10	5383468	5384130	chr10	125968588	125969125	4
chr10	5390545	5391167	chr10	5427512	5428173	3
chr10	5390609	5391850	chr10	5622612	5624006	3
chr10	5401815	5402815	chr10	5433160	5434694	3
chr10	5398903	5399554	chr10	5601877	5602455	3
chr10	5401113	5402418	chr10	5622583	5624055	4
chr10	5402954	5404114	chr10	5417716	5418636	3
chr10	5407137	5408770	chr10	5423269	5424277	5
chr10	5404609	5405953	chr10	5433510	5435796	5
chr10	5406506	5407921	chr10	5434838	5435927	3
chr10	5408173	5409025	chr10	5622583	5623583	3
chr10	5410265	5411840	chr10	5424134	5426126	5
chr10	5413166	5415528	chr10	5423609	5427101	15
chr10	5410010	5411169	chr10	5433742	5434511	3
chr10	5411308	5412843	chr10	5432040	5433563	6
chr10	5413014	5415328	chr10	5432055	5434404	9
chr10	5413016	5414002	chr10	5434850	5435477	3
chr10	5414446	5415402	chr10	5429454	5430437	5
chr10	5417301	5421441	chr10	5431949	5436403	26
chr10	5421935	5422691	chr10	5434828	5436252	3
chr10	5416625	5417603	chr10	5462039	5462941	3
chr10	5412670	5413612	chr10	5622329	5624006	4
chr10	5418374	5419660	chr10	5623340	5624376	3
chr10	5420918	5422691	chr10	5622614	5623728	4
chr10	5411060	5411677	chr10	5812305	5812892	5
chr10	5414906	5415511	chr10	8130400	8130930	3
chr10	5413101	5413713	chr10	26841373	26841991	3
chr10	5423036	5427081	chr10	5431949	5437543	60
chr10	5423493	5424277	chr10	5442160	5442893	3
chr10	5424841	5427349	chr10	5440526	5443490	12
chr10	5427475	5429011	chr10	5441979	5444202	6
chr10	5427801	5428987	chr10	5440198	5441688	5
chr10	5423214	5424780	chr10	5623191	5624255	5
chr10	5425018	5425973	chr10	5622871	5623875	3
chr10	5425018	5427392	chr10	5629534	5630534	9
chr10	5428414	5429012	chr10	5637779	5638401	3
chr10	5425122	5425773	chr10	5679939	5680548	3
chr10	5431326	5433509	chr10	5441767	5444182	10
chr10	5431746	5433412	chr10	5446550	5448874	8
chr10	5432050	5433050	chr10	5440198	5441674	6
chr10	5433510	5435477	chr10	5446354	5448830	17
chr10	5433510	5436328	chr10	5441767	5444815	30
chr10	5434867	5436268	chr10	5444866	5445879	4
chr10	5433678	5434827	chr10	5455699	5456963	3
chr10	5433694	5434680	chr10	5453618	5455183	3
chr10	5434813	5436252	chr10	5453992	5455489	4
chr10	5440528	5442767	chr10	5455752	5457014	7
chr10	5441767	5444502	chr10	5453674	5455737	10
chr10	5443312	5444182	chr10	5459215	5460326	4
chr10	5433510	5436260	chr10	5460607	5462969	13
chr10	5434796	5436170	chr10	5463510	5464992	5
chr10	5440198	5444182	chr10	5460663	5463650	22
chr10	5442367	5443014	chr10	5463890	5464868	3
chr10	5444866	5445460	chr10	5461654	5462350	3
chr10	5441893	5443854	chr10	5466541	5468058	7
chr10	5433694	5434394	chr10	5476522	5477650	3
chr10	5446500	5447123	chr10	5478821	5480034	3
chr10	5442076	5443095	chr10	5495582	5496582	3
chr10	5434796	5436252	chr10	5509996	5510977	3
chr10	5442168	5442893	chr10	5559259	5560574	3
chr10	5433510	5436403	chr10	5581227	5584273	10
chr10	5436724	5438416	chr10	5584636	5585720	4
chr10	5440969	5444502	chr10	5581904	5585304	26
chr10	5438560	5439117	chr10	5606458	5607109	3
chr10	5440930	5442767	chr10	5604301	5605642	4
chr10	5441767	5443854	chr10	5606358	5607514	5
chr10	5442854	5444033	chr10	5609718	5610408	3
chr10	5431174	5449127	chr10	5615297	5636608	535
chr10	5442566	5444815	chr10	5613854	5615183	5
chr10	5433678	5434666	chr10	5682948	5684242	3
chr10	5433694	5434570	chr10	5690840	5691623	3
chr10	5441767	5442581	chr10	5693354	5694265	3
chr10	5441893	5443318	chr10	5686698	5687857	4
chr10	5442490	5443401	chr10	5700793	5701470	3
chr10	5441926	5443323	chr10	5813352	5814922	5
chr10	5446571	5447448	chr10	5819251	5819800	3
chr10	5442831	5443481	chr10	5841738	5842275	3
chr10	5432163	5432813	chr10	5863291	5863904	3
chr10	5442173	5442985	chr10	5885735	5886752	3
chr10	5442656	5443323	chr10	5874012	5875288	3
chr10	5435651	5436252	chr10	6027222	6027860	3
chr10	5434554	5435205	chr10	6049709	6050526	3
chr10	5442104	5443323	chr10	6057563	6058278	3
chr10	5443815	5444763	chr10	6086121	6087121	3
chr10	5446168	5447304	chr10	6086121	6087118	4
chr10	5432471	5433050	chr10	6220010	6220661	3
chr10	5432200	5432845	chr10	7653543	7654109	3
chr10	5434605	5435257	chr10	8373958	8374548	4
chr10	5446881	5447412	chr10	90187519	90188171	3
chr10	5456487	5457139	chr10	5579421	5579947	3
chr10	5453699	5456694	chr10	5621438	5624055	13
chr10	5451819	5452408	chr10	6281413	6282064	3
chr10	5451865	5452408	chr10	6723476	6724120	3
chr10	5459189	5460168	chr10	5622614	5623334	3
chr10	5460852	5461814	chr10	5622426	5623225	4
chr10	5461294	5463635	chr10	5628882	5630558	6
chr10	5462321	5464818	chr10	5622703	5625260	12
chr10	5464490	5465116	chr10	43010238	43010775	4
chr10	5478821	5479959	chr10	5488290	5489667	4
chr10	5483213	5483864	chr10	5521532	5522139	4
chr10	5495397	5496039	chr10	5626782	5627384	4
chr10	5501114	5502532	chr10	5518585	5519643	4
chr10	5501029	5502695	chr10	5628891	5630144	4
chr10	5501202	5502374	chr10	5623108	5624592	4
chr10	5509996	5510677	chr10	5622614	5623861	3
chr10	5512166	5513151	chr10	5622875	5623671	3
chr10	5530761	5531985	chr10	5622229	5623132	3
chr10	5508128	5508692	chr10	5668765	5669578	3
chr10	5510662	5511188	chr10	6850449	6851067	3
chr10	5513949	5514533	chr10	107168567	107169185	3
chr10	5536489	5537085	chr10	6578653	6579221	3
chr10	5546654	5547514	chr10	5629112	5630534	3
chr10	5547966	5549534	chr10	5623076	5624045	4
chr10	5548662	5549899	chr10	5629980	5630684	3
chr10	5556310	5558010	chr10	5622583	5624055	4
chr10	5558529	5559089	chr10	11440456	11441105	3
chr10	5565625	5567718	chr10	5622329	5624592	7
chr10	5571863	5572763	chr10	5629376	5630534	3
chr10	5572716	5573630	chr10	5622740	5623913	3
chr10	5570132	5570743	chr10	5773065	5773696	3
chr10	5579803	5580888	chr10	5618429	5619325	3
chr10	5580664	5581808	chr10	5622188	5623289	5
chr10	5581904	5586620	chr10	5621265	5625146	29
chr10	5586904	5587651	chr10	5974355	5975122	3
chr10	5591045	5592253	chr10	5600759	5601980	3
chr10	5592306	5593362	chr10	5621805	5623100	3
chr10	5594037	5595096	chr10	5623004	5624006	4
chr10	5602004	5603755	chr10	5622045	5624021	9
chr10	5604262	5605112	chr10	5613744	5614825	5
chr10	5604536	5605439	chr10	5623055	5624240	4
chr10	5607545	5608648	chr10	5623280	5623875	3
chr10	5598844	5599495	chr10	5759647	5760207	3
chr10	5600247	5600796	chr10	5781511	5782164	3
chr10	5596202	5596778	chr10	6013772	6014402	3
chr10	5601053	5601622	chr10	8419974	8420758	3
chr10	5596904	5597504	chr10	117348727	117349366	3
chr10	5612445	5613873	chr10	5621442	5623271	4
chr10	5612522	5613786	chr10	5623484	5624300	4
chr10	5613843	5614473	chr10	5629346	5630534	4
chr10	5615297	5616496	chr10	5628882	5630499	5
chr10	5618372	5619956	chr10	5629534	5631169	4
chr10	5621438	5623924	chr10	5629985	5632905	15
chr10	5622108	5624288	chr10	5633460	5635992	11
chr10	5623444	5624238	chr10	5643593	5644244	3
chr10	5622740	5623645	chr10	5646235	5647574	3
chr10	5628894	5629882	chr10	5646009	5646857	4
chr10	5628864	5630099	chr10	5641849	5643006	3
chr10	5629839	5630534	chr10	5643218	5643943	4
chr10	5629534	5630389	chr10	5653608	5655150	4
chr10	5622101	5623445	chr10	5660480	5661270	3
chr10	5630723	5631345	chr10	5660636	5661270	3
chr10	5628835	5629964	chr10	5671359	5672594	3
chr10	5622188	5623740	chr10	5684150	5685150	3
chr10	5623218	5624076	chr10	5678920	5680086	3
chr10	5629270	5631852	chr10	5682413	5685150	13
chr10	5629450	5630672	chr10	5679516	5682286	8
chr10	5621805	5623472	chr10	5691916	5694185	5
chr10	5629405	5630405	chr10	5693219	5694214	3
chr10	5630852	5631487	chr10	5691047	5692458	3
chr10	5622614	5624295	chr10	5711022	5712435	5
chr10	5622740	5624076	chr10	5716893	5718256	4
chr10	5628709	5630069	chr10	5710267	5712356	6
chr10	5628992	5630534	chr10	5716798	5718356	10
chr10	5629904	5630534	chr10	5715213	5716032	3
chr10	5629112	5630534	chr10	5725196	5726196	4
chr10	5629112	5630534	chr10	5755822	5757851	4
chr10	5630048	5631326	chr10	5752794	5753794	3
chr10	5622808	5623931	chr10	5763265	5764079	3
chr10	5628962	5630534	chr10	5767170	5768765	5
chr10	5629547	5630163	chr10	5788162	5789323	3
chr10	5622875	5623875	chr10	5811081	5812207	3
chr10	5629296	5629946	chr10	5805011	5805589	3
chr10	5628951	5629870	chr10	5817778	5819036	4
chr10	5629558	5630684	chr10	5840857	5841951	3
chr10	5623229	5623876	chr10	5862397	5863015	3
chr10	5622875	5624494	chr10	5873235	5874406	4
chr10	5623322	5624322	chr10	5886344	5887138	4
chr10	5628690	5630684	chr10	5872028	5874995	14
chr10	5629658	5630534	chr10	5907926	5908968	3
chr10	5629218	5629882	chr10	5967644	5968175	3
chr10	5629112	5629929	chr10	6013125	6014400	4
chr10	5629985	5630905	chr10	6013404	6014253	3
chr10	5623006	5623862	chr10	6047201	6048042	3
chr10	5628474	5629999	chr10	6073065	6074361	4
chr10	5629489	5630140	chr10	6743522	6744114	3
chr10	5626871	5627522	chr10	7344739	7345353	3
chr10	5629169	5629830	chr10	8512777	8513305	3
chr10	5635099	5635750	chr10	15792312	15792863	3
chr10	5625709	5626272	chr10	17343158	17343809	3
chr10	5641980	5642630	chr10	22620306	22620869	3
chr10	5652423	5653055	chr10	5792396	5793027	4
chr10	5656493	5657104	chr10	48301073	48301626	4
chr10	5667269	5668608	chr10	5678512	5680049	4
chr10	5669007	5671055	chr10	5678473	5680164	6
chr10	5682413	5683655	chr10	5693569	5694569	3
chr10	5683251	5683966	chr10	5691802	5692906	3
chr10	5676514	5677061	chr10	5720155	5720831	5
chr10	5684753	5685646	chr10	5806574	5807780	3
chr10	5684969	5685660	chr10	5862970	5863699	3
chr10	5683240	5683868	chr10	5888512	5889163	4
chr10	5683342	5685569	chr10	5873235	5874757	8
chr10	5684989	5685969	chr10	5893737	5894673	3
chr10	5686655	5687408	chr10	5696169	5697482	3
chr10	5687949	5688517	chr10	5702091	5702747	4
chr10	5688664	5689311	chr10	5696435	5697435	3
chr10	5691561	5692916	chr10	5700482	5701594	5
chr10	5686317	5687213	chr10	5705745	5706966	5
chr10	5686514	5687698	chr10	5710235	5711153	4
chr10	5686631	5687941	chr10	5711865	5713131	4
chr10	5688243	5689182	chr10	5711222	5712222	3
chr10	5688718	5689785	chr10	5715856	5717752	4
chr10	5691047	5692452	chr10	5706445	5707537	3
chr10	5691172	5692047	chr10	5714031	5715162	5
chr10	5691808	5692917	chr10	5711702	5712679	3
chr10	5691982	5693562	chr10	5717227	5718256	3
chr10	5692667	5694655	chr10	5704078	5707551	21
chr10	5692930	5694856	chr10	5710766	5712865	10
chr10	5694924	5697751	chr10	5710097	5712245	10
chr10	5695498	5696709	chr10	5704078	5705117	4
chr10	5696060	5697265	chr10	5706087	5707389	5
chr10	5686660	5687698	chr10	5736388	5737234	3
chr10	5687884	5688514	chr10	5754694	5755390	3
chr10	5686670	5687408	chr10	5794542	5795587	3
chr10	5686543	5687771	chr10	5806396	5807780	3
chr10	5686613	5687311	chr10	5810374	5811219	3
chr10	5687949	5689588	chr10	5809871	5811760	8
chr10	5688182	5689255	chr10	5808619	5809681	3
chr10	5692939	5693855	chr10	5810693	5811545	3
chr10	5694605	5695604	chr10	5810374	5811219	3
chr10	5691529	5692508	chr10	5813677	5814813	3
chr10	5693027	5694354	chr10	5817435	5818153	3
chr10	5687795	5689275	chr10	5843362	5845564	6
chr10	5693101	5693789	chr10	5843194	5844574	3
chr10	5687154	5687698	chr10	5885439	5886090	3
chr10	5688499	5689182	chr10	5873379	5874224	3
chr10	5693293	5694276	chr10	5885146	5886283	3
chr10	5686350	5687278	chr10	5975982	5976977	3
chr10	5688046	5689046	chr10	6010282	6011150	4
chr10	5689911	5690686	chr10	25157811	25158370	3
chr10	5698164	5699305	chr10	5715213	5716425	3
chr10	5700861	5702201	chr10	5709820	5711361	9
chr10	5702136	5702713	chr10	5782765	5783375	3
chr10	5703014	5703621	chr10	5809695	5810346	3
chr10	5702315	5703609	chr10	5814378	5815537	3
chr10	5702465	5703496	chr10	5889555	5890206	3
chr10	5701226	5701862	chr10	18478168	18478739	3
chr10	5705826	5707710	chr10	5715273	5717803	8
chr10	5707891	5708803	chr10	5717499	5718256	3
chr10	5710745	5711928	chr10	5726555	5727784	3
chr10	5712283	5713131	chr10	5725791	5727102	5
chr10	5714412	5715866	chr10	5725695	5726727	4
chr10	5717368	5718356	chr10	5727803	5728597	3
chr10	5718446	5719609	chr10	5733767	5735355	4
chr10	5716893	5717517	chr10	5754381	5755355	3
chr10	5712558	5713131	chr10	5784202	5784853	3
chr10	5704078	5704758	chr10	5889555	5891006	3
chr10	5717848	5718501	chr10	5874113	5875035	3
chr10	5720217	5720868	chr10	9334545	9335088	3
chr10	5707507	5708042	chr10	30590905	30591556	3
chr10	5717835	5718466	chr10	55346802	55347389	3
chr10	5725712	5727765	chr10	5736380	5737653	5
chr10	5734940	5735813	chr10	5762221	5763290	3
chr10	5729915	5730528	chr10	5890068	5890707	3
chr10	5736234	5737625	chr10	6400883	6402060	3
chr10	5739143	5740298	chr10	5757597	5758661	3
chr10	5739952	5741403	chr10	5794136	5795514	3
chr10	5739173	5739714	chr10	5806306	5806939	3
chr10	5752768	5753794	chr10	5765930	5767158	3
chr10	5757732	5758627	chr10	5766789	5767907	3
chr10	5757597	5758597	chr10	5770976	5772187	3
chr10	5761985	5762732	chr10	5783208	5783974	5
chr10	5767539	5768415	chr10	5786707	5787422	3
chr10	5776363	5777203	chr10	5786642	5788291	4
chr10	5762208	5763853	chr10	5810374	5811798	4
chr10	5761933	5762583	chr10	5902458	5902986	5
chr10	5762221	5762862	chr10	5905633	5906179	3
chr10	5773089	5773717	chr10	5884460	5885057	3
chr10	5772783	5773908	chr10	5943068	5943934	4
chr10	5771098	5771677	chr10	6153698	6154335	4
chr10	5764207	5764830	chr10	7245823	7246409	3
chr10	5767630	5768170	chr10	71569825	71570476	3
chr10	5785833	5788573	chr10	5797690	5799369	9
chr10	5786583	5787384	chr10	5801608	5802920	3
chr10	5786642	5787949	chr10	5805876	5807506	5
chr10	5788089	5789300	chr10	5803197	5804042	3
chr10	5791765	5792330	chr10	5802580	5803224	3
chr10	5794136	5795917	chr10	5806359	5807506	4
chr10	5794192	5795491	chr10	5804713	5806188	7
chr10	5794022	5795260	chr10	5843686	5844607	3
chr10	5794918	5795449	chr10	5862390	5863041	3
chr10	5792730	5793308	chr10	5879873	5880704	3
chr10	5793550	5794541	chr10	5903448	5904353	5
chr10	5794091	5795181	chr10	5874076	5874974	3
chr10	5796103	5796704	chr10	6010559	6011149	3
chr10	5791765	5792642	chr10	6406225	6407335	4
chr10	5797735	5798468	chr10	5806543	5807886	6
chr10	5797186	5798735	chr10	5809019	5810067	4
chr10	5803064	5804446	chr10	5813155	5813884	3
chr10	5806365	5807862	chr10	5815806	5817446	4
chr10	5808884	5810187	chr10	5818376	5819605	4
chr10	5806313	5807386	chr10	5822852	5823526	3
chr10	5809146	5811858	chr10	5842867	5845727	14
chr10	5812884	5820766	chr10	5838968	5845871	74
chr10	5817092	5817984	chr10	5837591	5838442	3
chr10	5817854	5819560	chr10	5829703	5831260	5
chr10	5819600	5821150	chr10	5828220	5829681	4
chr10	5821732	5822413	chr10	5842784	5844345	3
chr10	5823932	5824630	chr10	5843521	5844063	3
chr10	5826610	5829180	chr10	5843194	5844578	9
chr10	5830500	5831456	chr10	5840976	5842275	3
chr10	5833542	5834471	chr10	5843269	5844679	5
chr10	5797314	5798320	chr10	5852156	5852780	3
chr10	5808163	5809454	chr10	5857837	5858946	5
chr10	5810127	5811427	chr10	5862526	5864301	5
chr10	5813266	5814747	chr10	5853073	5854135	6
chr10	5813185	5814644	chr10	5862239	5865506	16
chr10	5817063	5818520	chr10	5852632	5854496	10
chr10	5817082	5818376	chr10	5855006	5856547	4
chr10	5817092	5818058	chr10	5864557	5866388	3
chr10	5817289	5820312	chr10	5861367	5864138	21
chr10	5817372	5818376	chr10	5850622	5852342	3
chr10	5818649	5819889	chr10	5853174	5854476	3
chr10	5829703	5830263	chr10	5854845	5855470	4
chr10	5830066	5831039	chr10	5862397	5863868	4
chr10	5838293	5840236	chr10	5861722	5863434	6
chr10	5839740	5842289	chr10	5851031	5854813	19
chr10	5840240	5842449	chr10	5861844	5864225	13
chr10	5842973	5845737	chr10	5862276	5864874	17
chr10	5843036	5844014	chr10	5856557	5857598	3
chr10	5843036	5845747	chr10	5857946	5862141	23
chr10	5843194	5845002	chr10	5851824	5854305	25
chr10	5846420	5847268	chr10	5862940	5864254	4
chr10	5804496	5805642	chr10	5886548	5887234	4
chr10	5806566	5807780	chr10	5889645	5890480	4
chr10	5808068	5809110	chr10	5886140	5886855	3
chr10	5808163	5809600	chr10	5871897	5873240	3
chr10	5808884	5810531	chr10	5873521	5875359	10
chr10	5809170	5810822	chr10	5893716	5895075	3
chr10	5810244	5810970	chr10	5879833	5880604	3
chr10	5810782	5811878	chr10	5882545	5883814	3
chr10	5813239	5815253	chr10	5873235	5874631	9
chr10	5813946	5814856	chr10	5887604	5889059	3
chr10	5815844	5816684	chr10	5873235	5874710	3
chr10	5816984	5818854	chr10	5872217	5874974	18
chr10	5818035	5819376	chr10	5875832	5877470	5
chr10	5825949	5827610	chr10	5871562	5873306	3
chr10	5833206	5834294	chr10	5874158	5875274	3
chr10	5839840	5840521	chr10	5873531	5874207	3
chr10	5839949	5840569	chr10	5870714	5871367	3
chr10	5840876	5842085	chr10	5888054	5888739	3
chr10	5842406	5845408	chr10	5867412	5871022	18
chr10	5843036	5845364	chr10	5872028	5875109	30
chr10	5843405	5844329	chr10	5886205	5886945	3
chr10	5843362	5844399	chr10	5889761	5891446	5
chr10	5846083	5847083	chr10	5873989	5874974	4
chr10	5846268	5846863	chr10	5872692	5873322	3
chr10	5843666	5844294	chr10	5940816	5941446	3
chr10	5808780	5810410	chr10	5975623	5977199	4
chr10	5811187	5812129	chr10	5976052	5976768	3
chr10	5843348	5844440	chr10	5974644	5975644	5
chr10	5820161	5820698	chr10	6050964	6051621	3
chr10	5844381	5845384	chr10	6049437	6050287	3
chr10	5817294	5818093	chr10	6068848	6069488	3
chr10	5817095	5818720	chr10	6083306	6084462	5
chr10	5842812	5844214	chr10	6086549	6087674	4
chr10	5805876	5806944	chr10	6340988	6341596	4
chr10	5816984	5818091	chr10	6400811	6402562	3
chr10	5844216	5844867	chr10	7219178	7219725	3
chr10	5823751	5824403	chr10	7332085	7332640	3
chr10	5839507	5840069	chr10	71123284	71123935	3
chr10	5837828	5838468	chr10	120272767	120273368	3
chr10	5850858	5853156	chr10	5861940	5864080	12
chr10	5851087	5852979	chr10	5873393	5874757	5
chr10	5851824	5852979	chr10	5889888	5890480	3
chr10	5856150	5856967	chr10	5873583	5874498	3
chr10	5857835	5859277	chr10	5873568	5875017	5
chr10	5859503	5865074	chr10	5871865	5876179	39
chr10	5862397	5863821	chr10	5890344	5891587	3
chr10	5862518	5863827	chr10	5882440	5883476	4
chr10	5862603	5863534	chr10	5877011	5878142	3
chr10	5862821	5863821	chr10	5888110	5889332	3
chr10	5862257	5863534	chr10	5973349	5974983	5
chr10	5862397	5863821	chr10	5975637	5977042	3
chr10	5855317	5855968	chr10	6033803	6034330	3
chr10	5862384	5863239	chr10	6037165	6037829	3
chr10	5862557	5863821	chr10	6090767	6091766	3
chr10	5860091	5860667	chr10	7388021	7388655	3
chr10	5862623	5863239	chr10	7410212	7410829	4
chr10	5856008	5856566	chr10	24692797	24693431	5
chr10	5867721	5868923	chr10	5887090	5888163	3
chr10	5869497	5870687	chr10	5878865	5880105	4
chr10	5873235	5874709	chr10	5883765	5885894	6
chr10	5872659	5875633	chr10	5887013	5891911	24
chr10	5873369	5874219	chr10	5894179	5894994	3
chr10	5873950	5874709	chr10	5900539	5901451	3
chr10	5873631	5874854	chr10	5989357	5990233	3
chr10	5874090	5874741	chr10	6013116	6014140	3
chr10	5873717	5875086	chr10	6048711	6049980	4
chr10	5873393	5874122	chr10	6405880	6406775	4
chr10	5873606	5874235	chr10	14880999	14881624	3
chr10	5876470	5878011	chr10	5885945	5887234	6
chr10	5877434	5878184	chr10	5888781	5890706	6
chr10	5885223	5887287	chr10	5895270	5896881	5
chr10	5890508	5891693	chr10	5902850	5904621	5
chr10	5885296	5886945	chr10	5908121	5909039	3
chr10	5891744	5892395	chr10	5928856	5929380	4
chr10	5887515	5888481	chr10	5975634	5977258	6
chr10	5889574	5891824	chr10	5975779	5977541	12
chr10	5893371	5894937	chr10	5975442	5976951	5
chr10	5893765	5894857	chr10	5974092	5975263	3
chr10	5886193	5886977	chr10	6013581	6014603	3
chr10	5888527	5889198	chr10	6014031	6015031	3
chr10	5893716	5894711	chr10	6013505	6014603	3
chr10	5895042	5896056	chr10	6014654	6015433	3
chr10	5903458	5904083	chr10	6006468	6007017	3
chr10	5889931	5891344	chr10	6051147	6052316	3
chr10	5909627	5910207	chr10	6050546	6051101	3
chr10	5889574	5891087	chr10	6086017	6087014	4
chr10	5895990	5896528	chr10	6086017	6086717	4
chr10	5905818	5906755	chr10	6086397	6087329	4
chr10	5876470	5877069	chr10	6096018	6096653	3
chr10	5886453	5887096	chr10	6194137	6194720	3
chr10	5888556	5889136	chr10	6414796	6415379	4
chr10	5889853	5890504	chr10	6442746	6443280	3
chr10	5880695	5881286	chr10	28605539	28606160	3
chr10	5912237	5912877	chr10	119624420	119624998	4
chr10	5935936	5937337	chr10	5948802	5950846	4
chr10	5944474	5945746	chr10	5960353	5961586	3
chr10	5948452	5949802	chr10	5957956	5959486	3
chr10	5953575	5954309	chr10	5992999	5993933	6
chr10	5953452	5955091	chr10	6013494	6015009	5
chr10	5924062	5924713	chr10	6050157	6050682	3
chr10	5951214	5951940	chr10	6087553	6088336	3
chr10	5960209	5961595	chr10	6086197	6087740	4
chr10	5949629	5950307	chr10	6089871	6090567	3
chr10	5924015	5924600	chr10	10178250	10178818	3
chr10	5949542	5950188	chr10	17663936	17664500	3
chr10	5945825	5946476	chr10	27519307	27519893	3
chr10	5967086	5967967	chr10	5975879	5976768	3
chr10	5969035	5971922	chr10	6013494	6014604	7
chr10	5971521	5972996	chr10	6085797	6087753	6
chr10	5966358	5966985	chr10	15649577	15650186	3
chr10	5975593	5976991	chr10	5987737	5989164	3
chr10	5975618	5976441	chr10	5989357	5990444	3
chr10	5977768	5978655	chr10	5987181	5988395	3
chr10	5974147	5978655	chr10	6013054	6015850	25
chr10	5976384	5977409	chr10	6008833	6009472	3
chr10	5977345	5978878	chr10	6010003	6010932	3
chr10	5975544	5977700	chr10	6052952	6055117	9
chr10	5976108	5978014	chr10	6050965	6051965	7
chr10	5976108	5976724	chr10	6077611	6078231	4
chr10	5976222	5977409	chr10	6086121	6088743	6
chr10	5977655	5978241	chr10	6088096	6088744	3
chr10	5976442	5977372	chr10	6200248	6201456	3
chr10	5975875	5977285	chr10	6202036	6203217	3
chr10	5973983	5975644	chr10	6400241	6402562	5
chr10	5977685	5978322	chr10	55124401	55124978	3
chr10	5976862	5977409	chr10	66734817	66735447	3
chr10	5983558	5984472	chr10	6013603	6014246	3
chr10	5989406	5990361	chr10	6013494	6014227	3
chr10	5990446	5992567	chr10	6012603	6014337	5
chr10	5992907	5993717	chr10	6027758	6028495	3
chr10	5984953	5985560	chr10	6053044	6053687	4
chr10	5987520	5989122	chr10	6048761	6050287	4
chr10	5982786	5983882	chr10	6086587	6087488	3
chr10	5984189	5985290	chr10	6086208	6087478	4
chr10	5986815	5988745	chr10	6086121	6087807	8
chr10	5988856	5990282	chr10	6086017	6087807	5
chr10	5987925	5988745	chr10	97165678	97166262	3
chr10	5998106	5998724	chr10	6042012	6042624	3
chr10	6002654	6003628	chr10	6013290	6014462	4
chr10	6006495	6007349	chr10	6014685	6015607	3
chr10	6013402	6015448	chr10	6022225	6023966	8
chr10	6014400	6015222	chr10	6023987	6024668	3
chr10	6013402	6015222	chr10	6030167	6032360	10
chr10	6013109	6015222	chr10	6033072	6035355	13
chr10	6011779	6017518	chr10	6046332	6055481	101
chr10	6012845	6015755	chr10	6043321	6046277	17
chr10	6013402	6015690	chr10	6055757	6058940	16
chr10	6013494	6014964	chr10	6037092	6038100	3
chr10	6013402	6015690	chr10	6040989	6042909	12
chr10	6016546	6017743	chr10	6037637	6038777	3
chr10	6020726	6021486	chr10	6049915	6050597	3
chr10	6030620	6031489	chr10	6049483	6051115	4
chr10	6031360	6032140	chr10	6039768	6040691	3
chr10	6013494	6015009	chr10	6060772	6062111	5
chr10	6013603	6014989	chr10	6060031	6060723	3
chr10	6007137	6007723	chr10	6069352	6070025	3
chr10	6010362	6011319	chr10	6067763	6068861	4
chr10	6013402	6015723	chr10	6070494	6074743	17
chr10	6013462	6015004	chr10	6076272	6078035	5
chr10	6013547	6015419	chr10	6067758	6070231	12
chr10	6016819	6017734	chr10	6073180	6074398	3
chr10	6006349	6011776	chr10	6085656	6088447	24
chr10	6011879	6017922	chr10	6085602	6088743	142
chr10	6013494	6017063	chr10	6082678	6085410	27
chr10	6013494	6015755	chr10	6080485	6082631	17
chr10	6019472	6021510	chr10	6086188	6088105	5
chr10	6022830	6023792	chr10	6086236	6087117	3
chr10	6025523	6026706	chr10	6087069	6088499	4
chr10	6025640	6026693	chr10	6085797	6086952	3
chr10	6027124	6028903	chr10	6085797	6088303	12
chr10	6029848	6031573	chr10	6086107	6087740	7
chr10	6013054	6015222	chr10	6089277	6093845	27
chr10	6016771	6018367	chr10	6089276	6090994	4
chr10	6030167	6031489	chr10	6089621	6090567	5
chr10	6012977	6015031	chr10	6104546	6107454	8
chr10	6013603	6015031	chr10	6110921	6112384	4
chr10	6009898	6011014	chr10	6150832	6151571	3
chr10	6013110	6015641	chr10	6150559	6153235	15
chr10	6013722	6014603	chr10	6147849	6149029	3
chr10	6013603	6014602	chr10	6186926	6188322	3
chr10	6013603	6015182	chr10	6199380	6201093	7
chr10	6013054	6015723	chr10	6400436	6403103	23
chr10	6014413	6015222	chr10	6398598	6399907	5
chr10	6015962	6017946	chr10	6401118	6402562	6
chr10	6022792	6023608	chr10	6401427	6402654	4
chr10	6013603	6016571	chr10	6405594	6407586	11
chr10	6033070	6034179	chr10	6056819	6057861	3
chr10	6033072	6034836	chr10	6041852	6044783	10
chr10	6037715	6038746	chr10	6049692	6051366	7
chr10	6037999	6039364	chr10	6048711	6049365	3
chr10	6034315	6034996	chr10	6086121	6087299	4
chr10	6035297	6036761	chr10	6085797	6087741	9
chr10	6037092	6038981	chr10	6085950	6087738	7
chr10	6038363	6039014	chr10	6080485	6081068	3
chr10	6043501	6044470	chr10	6052952	6053952	3
chr10	6047930	6050526	chr10	6056540	6059473	12
chr10	6049027	6050321	chr10	6059570	6061458	5
chr10	6050965	6052544	chr10	6060143	6062196	7
chr10	6048365	6049904	chr10	6072099	6073984	5
chr10	6049331	6050957	chr10	6067521	6068505	4
chr10	6050793	6051965	chr10	6073066	6074379	4
chr10	6051314	6052157	chr10	6067969	6068862	3
chr10	6053047	6054360	chr10	6067348	6068969	6
chr10	6052923	6054382	chr10	6071692	6073022	3
chr10	6056039	6057518	chr10	6071692	6073367	3
chr10	6057746	6059294	chr10	6072468	6073485	3
chr10	6058192	6059099	chr10	6067438	6068486	4
chr10	6041123	6041885	chr10	6086017	6087121	3
chr10	6043205	6044824	chr10	6086017	6087600	5
chr10	6045277	6055481	chr10	6082684	6088743	95
chr10	6055893	6058746	chr10	6085797	6087807	23
chr10	6048446	6052290	chr10	6089176	6090994	14
chr10	6052397	6054435	chr10	6089277	6090486	5
chr10	6057746	6059077	chr10	6089935	6091061	5
chr10	6044480	6045076	chr10	6139731	6140357	3
chr10	6050779	6052496	chr10	6150489	6152450	8
chr10	6052952	6053952	chr10	6136338	6137246	3
chr10	6057940	6058746	chr10	6202036	6202842	3
chr10	6051253	6052496	chr10	6347903	6349379	4
chr10	6050769	6051965	chr10	6401169	6402408	3
chr10	6051172	6052144	chr10	6405811	6406415	3
chr10	6056146	6056893	chr10	6406025	6407335	3
chr10	6056248	6057112	chr10	6438082	6439010	3
chr10	6050366	6050974	chr10	7447305	7447956	3
chr10	6056718	6057333	chr10	17525790	17526365	4
chr10	6051093	6051744	chr10	110746575	110747118	3
chr10	6060143	6063095	chr10	6085797	6088553	19
chr10	6061213	6062157	chr10	6084258	6085350	4
chr10	6063312	6064070	chr10	6083720	6084619	3
chr10	6063458	6064311	chr10	6085797	6087118	4
chr10	6060621	6061696	chr10	6089277	6090567	3
chr10	6061218	6062106	chr10	6143985	6144897	3
chr10	6062924	6063821	chr10	6376670	6377631	3
chr10	6060693	6061694	chr10	6401886	6402562	3
chr10	6066219	6070352	chr10	6085797	6088743	34
chr10	6067486	6068844	chr10	6083124	6084884	7
chr10	6070684	6075148	chr10	6085375	6088553	53
chr10	6071744	6075528	chr10	6082429	6084884	22
chr10	6072747	6074066	chr10	6081014	6082037	5
chr10	6075452	6077866	chr10	6086017	6087679	10
chr10	6067987	6069149	chr10	6091212	6092246	3
chr10	6068235	6069087	chr10	6089308	6090567	3
chr10	6072198	6073555	chr10	6089689	6091422	5
chr10	6085949	6086706	chr10	6094143	6095512	5
chr10	6086127	6086797	chr10	6095852	6097026	3
chr10	6085797	6087121	chr10	6099781	6100911	4
chr10	6086017	6087740	chr10	6105459	6107808	11
chr10	6072886	6073555	chr10	6150661	6151385	4
chr10	6083495	6084619	chr10	6163382	6164382	4
chr10	6085656	6088743	chr10	6150119	6153335	17
chr10	6085797	6087807	chr10	6135970	6138012	11
chr10	6085797	6087053	chr10	6134450	6135677	4
chr10	6086017	6087188	chr10	6153647	6154876	3
chr10	6086017	6087524	chr10	6161924	6163033	4
chr10	6086476	6087434	chr10	6128758	6129501	3
chr10	6086524	6087568	chr10	6129746	6131039	3
chr10	6086110	6087457	chr10	6142367	6144404	6
chr10	6086313	6087003	chr10	6166753	6168069	4
chr10	6073527	6074358	chr10	6201776	6203286	4
chr10	6085375	6087488	chr10	6201471	6204291	11
chr10	6086110	6087022	chr10	6219764	6220542	3
chr10	6086121	6087057	chr10	6265320	6266701	3
chr10	6085850	6087470	chr10	6274803	6275880	4
chr10	6086188	6088186	chr10	6347903	6349569	7
chr10	6066621	6067880	chr10	6401427	6402538	4
chr10	6083251	6084720	chr10	6401427	6402893	5
chr10	6085797	6088553	chr10	6400158	6403278	40
chr10	6086657	6088553	chr10	6397617	6399834	7
chr10	6068109	6068937	chr10	6405880	6406658	4
chr10	6085797	6087017	chr10	6408929	6410666	6
chr10	6085806	6088339	chr10	6404556	6407928	27
chr10	6071692	6072685	chr10	6679146	6679844	3
chr10	6087074	6087740	chr10	6665892	6666830	3
chr10	6086191	6086839	chr10	22619223	22619842	3
chr10	6086401	6087017	chr10	65493819	65494448	3
chr10	6072082	6072692	chr10	104284594	104285245	3
chr10	6089567	6090425	chr10	6099979	6101214	3
chr10	6090689	6091807	chr10	6099551	6100823	3
chr10	6089176	6090277	chr10	6111661	6112339	3
chr10	6089579	6093272	chr10	6105595	6108868	13
chr10	6090451	6091332	chr10	6111294	6112195	3
chr10	6110238	6111374	chr10	6119106	6120648	5
chr10	6089288	6093898	chr10	6148900	6154241	31
chr10	6089333	6090413	chr10	6155145	6155886	3
chr10	6089200	6090494	chr10	6135329	6136373	3
chr10	6091226	6092212	chr10	6136591	6137369	3
chr10	6099181	6100490	chr10	6151845	6153194	3
chr10	6104899	6107895	chr10	6147852	6153449	38
chr10	6105985	6107138	chr10	6136245	6137196	3
chr10	6106217	6107217	chr10	6122914	6124081	3
chr10	6106217	6107017	chr10	6143830	6144937	4
chr10	6106217	6107403	chr10	6146329	6147536	5
chr10	6107929	6112384	chr10	6148029	6154541	53
chr10	6110105	6111192	chr10	6135937	6136836	3
chr10	6110284	6111151	chr10	6136877	6138268	4
chr10	6111231	6112384	chr10	6135970	6137338	3
chr10	6111666	6112320	chr10	6128486	6129347	3
chr10	6112749	6114310	chr10	6151260	6152433	5
chr10	6113310	6113959	chr10	6158313	6159142	3
chr10	6105933	6107265	chr10	6166895	6168227	4
chr10	6089904	6091462	chr10	6202295	6203148	4
chr10	6100457	6101817	chr10	6199760	6201881	5
chr10	6105933	6107808	chr10	6200761	6203508	11
chr10	6108212	6109197	chr10	6202650	6203286	3
chr10	6108085	6108856	chr10	6200646	6201881	3
chr10	6109454	6112513	chr10	6199306	6203252	17
chr10	6107554	6108112	chr10	6220005	6220656	5
chr10	6098714	6099343	chr10	6285833	6286440	5
chr10	6108092	6109179	chr10	6283383	6284133	3
chr10	6089598	6090425	chr10	6348133	6348852	3
chr10	6106343	6106975	chr10	6346331	6347325	3
chr10	6110713	6111885	chr10	6347663	6348903	3
chr10	6089403	6091061	chr10	6400028	6403042	18
chr10	6091093	6094040	chr10	6400028	6403744	24
chr10	6096381	6097358	chr10	6401571	6402562	5
chr10	6099911	6101910	chr10	6400803	6403103	11
chr10	6104480	6112513	chr10	6398424	6404238	120
chr10	6089423	6090674	chr10	6405880	6406908	5
chr10	6090471	6090994	chr10	6415151	6415802	3
chr10	6091226	6092395	chr10	6405248	6406744	5
chr10	6096512	6097146	chr10	6406769	6407335	3
chr10	6099979	6101594	chr10	6404806	6407885	11
chr10	6104592	6107432	chr10	6405248	6407659	17
chr10	6107575	6109071	chr10	6405927	6407715	8
chr10	6109746	6112513	chr10	6405815	6407715	17
chr10	6110152	6111101	chr10	6409328	6410445	3
chr10	6089619	6090670	chr10	6420717	6422223	4
chr10	6091891	6092723	chr10	6577113	6577825	3
chr10	6104654	6105562	chr10	6670685	6671910	3
chr10	6105171	6107474	chr10	6678383	6679135	6
chr10	6096671	6097309	chr10	7372253	7372822	3
chr10	6114353	6115501	chr10	6135101	6136654	5
chr10	6114353	6115824	chr10	6401261	6403103	7
chr10	6116154	6117842	chr10	6150333	6151427	5
chr10	6116894	6117860	chr10	6136378	6137097	7
chr10	6119180	6120271	chr10	6150385	6151713	4
chr10	6121693	6131169	chr10	6149617	6155281	47
chr10	6122980	6125877	chr10	6147500	6149433	6
chr10	6123980	6127237	chr10	6134455	6137217	20
chr10	6125936	6126985	chr10	6138444	6140163	4
chr10	6126028	6127033	chr10	6148891	6149525	4
chr10	6127781	6129109	chr10	6142535	6143292	5
chr10	6130171	6131458	chr10	6139038	6140063	3
chr10	6132640	6133462	chr10	6150322	6151661	4
chr10	6133811	6135677	chr10	6149718	6152472	15
chr10	6133945	6135799	chr10	6146705	6148230	6
chr10	6134663	6135767	chr10	6161886	6163072	4
chr10	6135779	6141396	chr10	6149702	6153753	50
chr10	6135754	6136796	chr10	6145323	6146438	3
chr10	6135970	6137571	chr10	6146734	6149626	10
chr10	6136378	6137419	chr10	6172499	6173886	3
chr10	6126167	6126818	chr10	6187184	6187758	3
chr10	6119353	6121121	chr10	6202035	6203286	4
chr10	6122914	6123692	chr10	6202286	6203252	3
chr10	6124909	6125765	chr10	6202148	6203008	3
chr10	6125840	6126985	chr10	6202286	6203846	4
chr10	6125940	6126816	chr10	6199468	6200521	3
chr10	6127888	6129070	chr10	6202128	6203252	4
chr10	6134172	6138416	chr10	6201403	6203508	24
chr10	6135781	6137183	chr10	6199597	6200906	6
chr10	6137007	6138094	chr10	6204243	6205616	4
chr10	6135891	6137268	chr10	6207333	6208269	4
chr10	6125840	6126491	chr10	6278178	6278753	3
chr10	6136245	6136970	chr10	6268409	6269358	3
chr10	6136202	6136837	chr10	6275422	6276036	4
chr10	6137310	6138283	chr10	6270720	6271917	4
chr10	6135845	6136622	chr10	6297646	6298727	3
chr10	6136300	6137962	chr10	6300095	6300991	5
chr10	6136347	6137635	chr10	6295652	6296518	4
chr10	6131969	6132826	chr10	6318508	6319591	3
chr10	6134442	6135677	chr10	6312253	6313306	3
chr10	6116620	6117882	chr10	6400838	6402562	4
chr10	6119180	6120167	chr10	6401427	6402540	4
chr10	6120501	6121302	chr10	6396068	6396662	3
chr10	6121940	6122706	chr10	6400944	6402005	7
chr10	6124194	6125909	chr10	6401427	6403103	7
chr10	6126168	6126953	chr10	6401217	6402017	3
chr10	6128957	6130184	chr10	6400459	6401484	3
chr10	6131848	6133868	chr10	6401427	6402562	4
chr10	6134103	6137552	chr10	6400453	6402864	18
chr10	6137793	6138597	chr10	6401427	6402427	3
chr10	6116980	6117894	chr10	6409320	6410074	4
chr10	6118728	6119359	chr10	6416340	6416929	3
chr10	6119283	6121134	chr10	6405592	6407659	7
chr10	6125159	6126449	chr10	6405362	6406469	3
chr10	6134121	6135913	chr10	6404713	6406688	8
chr10	6136245	6137245	chr10	6405847	6407396	6
chr10	6125816	6126362	chr10	6577827	6578478	3
chr10	6141670	6143403	chr10	6150661	6152471	11
chr10	6142635	6143386	chr10	6161000	6162048	3
chr10	6145465	6146557	chr10	6163483	6164382	3
chr10	6150249	6151383	chr10	6158551	6160003	5
chr10	6150347	6154098	chr10	6161434	6164382	32
chr10	6150826	6153235	chr10	6166923	6168520	7
chr10	6150385	6151394	chr10	6181148	6182277	3
chr10	6150868	6152327	chr10	6183144	6185478	7
chr10	6162448	6163452	chr10	6181616	6182344	3
chr10	6163382	6164276	chr10	6174384	6175134	4
chr10	6147078	6147642	chr10	6196065	6197257	3
chr10	6152516	6153466	chr10	6193899	6195295	4
chr10	6141993	6143748	chr10	6200784	6203508	7
chr10	6143769	6144769	chr10	6202125	6203508	4
chr10	6147598	6149433	chr10	6201692	6203286	9
chr10	6150404	6151664	chr10	6202036	6203390	10
chr10	6150661	6151571	chr10	6199760	6201078	5
chr10	6151688	6153061	chr10	6204065	6204824	3
chr10	6151766	6152738	chr10	6202148	6203264	3
chr10	6152950	6153847	chr10	6202036	6203252	4
chr10	6155265	6156591	chr10	6198145	6199636	3
chr10	6162266	6164382	chr10	6201846	6203252	7
chr10	6150887	6152188	chr10	6243128	6243974	3
chr10	6163591	6164229	chr10	6295505	6296029	3
chr10	6150385	6151503	chr10	6348382	6349842	3
chr10	6141991	6144022	chr10	6401169	6402562	9
chr10	6144292	6145292	chr10	6400838	6402562	6
chr10	6147641	6150354	chr10	6400158	6402562	16
chr10	6150399	6153070	chr10	6398786	6402888	30
chr10	6153241	6154500	chr10	6402103	6403103	4
chr10	6153973	6155563	chr10	6400476	6401745	3
chr10	6157577	6159313	chr10	6400459	6401414	5
chr10	6162072	6164622	chr10	6400436	6402562	20
chr10	6146329	6147559	chr10	6405812	6407196	5
chr10	6149702	6153469	chr10	6405248	6407659	19
chr10	6150249	6151221	chr10	6411313	6412905	3
chr10	6151789	6152433	chr10	6414796	6415928	3
chr10	6153945	6154500	chr10	6414770	6415421	3
chr10	6161434	6164382	chr10	6405452	6406979	12
chr10	6162263	6163263	chr10	6408665	6409457	3
chr10	6154379	6154908	chr10	6998686	6999558	4
chr10	6151729	6152327	chr10	7152424	7153044	3
chr10	6167096	6168227	chr10	6176660	6177528	3
chr10	6165125	6166712	chr10	6199887	6201329	4
chr10	6167193	6168201	chr10	6201403	6202358	3
chr10	6166492	6167895	chr10	6401427	6402562	4
chr10	6171378	6172945	chr10	6188784	6190339	4
chr10	6173390	6173941	chr10	6191831	6192438	4
chr10	6184651	6185438	chr10	6194236	6195090	3
chr10	6170114	6171282	chr10	6202409	6203060	3
chr10	6171333	6172525	chr10	6202036	6202970	3
chr10	6172555	6173941	chr10	6198384	6199921	4
chr10	6172941	6173534	chr10	6202088	6203252	4
chr10	6174128	6175268	chr10	6201985	6203286	4
chr10	6182282	6183719	chr10	6201471	6203278	6
chr10	6186926	6188204	chr10	6200078	6200906	5
chr10	6188750	6189928	chr10	6199231	6200760	4
chr10	6190055	6191388	chr10	6202008	6202968	4
chr10	6187092	6187711	chr10	6281771	6282381	3
chr10	6194119	6195209	chr10	6350445	6351377	3
chr10	6172376	6173941	chr10	6401283	6402893	8
chr10	6174016	6175430	chr10	6401427	6402562	4
chr10	6175956	6177037	chr10	6398671	6399357	3
chr10	6183302	6185468	chr10	6401427	6402562	5
chr10	6189388	6191411	chr10	6401169	6402562	8
chr10	6193692	6194500	chr10	6401427	6402451	3
chr10	6194680	6195917	chr10	6401169	6402222	4
chr10	6196615	6197703	chr10	6401814	6402445	3
chr10	6175847	6176642	chr10	6405114	6405923	3
chr10	6176660	6177660	chr10	6405880	6406503	3
chr10	6184907	6185558	chr10	6405880	6406481	3
chr10	6186842	6188322	chr10	6405172	6406812	5
chr10	6201471	6203508	chr10	6212294	6215343	10
chr10	6202413	6203508	chr10	6210979	6212203	3
chr10	6201896	6203217	chr10	6224049	6224979	4
chr10	6201774	6203508	chr10	6238176	6239176	4
chr10	6201471	6203286	chr10	6253444	6255755	8
chr10	6202619	6203817	chr10	6264902	6265663	3
chr10	6202184	6203148	chr10	6268428	6269412	3
chr10	6202286	6203508	chr10	6280525	6281614	3
chr10	6202403	6203413	chr10	6274803	6275856	5
chr10	6202431	6203131	chr10	6279017	6280232	3
chr10	6199231	6199779	chr10	6291534	6292186	3
chr10	6199243	6200856	chr10	6295799	6296450	3
chr10	6201446	6203227	chr10	6300095	6301362	10
chr10	6201915	6203286	chr10	6301896	6303012	4
chr10	6202036	6203252	chr10	6295182	6296637	10
chr10	6202463	6203508	chr10	6303718	6304863	4
chr10	6201692	6203252	chr10	6320015	6321388	5
chr10	6202036	6203508	chr10	6312119	6312911	5
chr10	6202286	6202875	chr10	6309259	6309859	3
chr10	6203992	6204955	chr10	6312394	6313964	5
chr10	6202508	6203508	chr10	6328237	6329037	3
chr10	6201737	6203508	chr10	6347621	6350416	15
chr10	6202036	6203252	chr10	6351005	6352126	5
chr10	6204009	6205589	chr10	6347621	6349341	6
chr10	6201695	6203252	chr10	6357659	6359170	3
chr10	6201626	6202920	chr10	6363015	6364374	3
chr10	6198309	6203509	chr10	6395775	6404238	217
chr10	6202036	6203252	chr10	6387971	6389287	4
chr10	6202036	6203508	chr10	6389598	6392285	7
chr10	6202740	6203508	chr10	6393919	6394486	3
chr10	6203669	6206368	chr10	6399300	6404078	27
chr10	6204893	6205943	chr10	6391320	6392783	4
chr10	6199193	6201456	chr10	6404614	6407586	15
chr10	6201692	6203486	chr10	6409445	6411834	11
chr10	6201471	6203494	chr10	6404806	6407928	46
chr10	6202036	6203286	chr10	6411905	6412905	4
chr10	6202286	6203464	chr10	6408259	6408954	3
chr10	6202286	6203508	chr10	6413987	6415527	4
chr10	6203955	6205243	chr10	6405880	6406880	8
chr10	6202057	6203508	chr10	6445474	6446741	5
chr10	6202022	6203001	chr10	6664437	6665437	3
chr10	6198424	6199971	chr10	6678476	6679135	4
chr10	6207689	6208532	chr10	6267106	6268056	3
chr10	6206955	6208734	chr10	6299923	6300918	3
chr10	6207372	6208431	chr10	6347621	6349430	8
chr10	6207277	6207872	chr10	6360447	6361098	3
chr10	6206955	6208929	chr10	6401427	6402893	20
chr10	6207277	6209055	chr10	6398384	6399907	7
chr10	6209088	6209710	chr10	6401760	6402471	3
chr10	6212301	6214136	chr10	6401208	6402427	4
chr10	6207208	6208869	chr10	6405172	6406812	7
chr10	6207881	6208532	chr10	6566304	6566932	3
chr10	6235161	6236175	chr10	6243851	6244712	3
chr10	6234836	6235945	chr10	6256494	6257452	3
chr10	6244563	6245367	chr10	6263109	6264348	3
chr10	6252845	6253845	chr10	6265213	6266339	3
chr10	6256490	6257221	chr10	6265253	6266522	4
chr10	6253076	6254080	chr10	6281739	6283001	4
chr10	6250899	6251630	chr10	6297211	6298735	3
chr10	6231938	6233113	chr10	6401283	6402458	4
chr10	6234238	6236680	chr10	6400752	6402626	9
chr10	6242250	6244490	chr10	6401068	6403103	7
chr10	6231455	6232455	chr10	6405880	6407114	3
chr10	6241823	6242766	chr10	6405880	6407335	4
chr10	6243128	6243928	chr10	6405820	6406747	5
chr10	6244008	6245367	chr10	6405880	6406812	5
chr10	6246707	6247993	chr10	6406267	6407296	3
chr10	6237637	6238288	chr10	7759117	7759648	3
chr10	6261980	6263367	chr10	6400838	6402562	6
chr10	6265319	6265859	chr10	6281567	6282218	3
chr10	6274924	6276245	chr10	6285579	6286655	4
chr10	6276336	6276986	chr10	6286749	6287380	3
chr10	6267273	6268740	chr10	6297211	6298362	4
chr10	6268229	6269590	chr10	6294852	6296505	12
chr10	6269742	6270742	chr10	6295505	6296634	5
chr10	6269766	6270972	chr10	6291410	6292217	4
chr10	6269972	6270584	chr10	6300628	6301362	3
chr10	6270878	6272039	chr10	6295266	6296266	4
chr10	6273817	6276036	chr10	6294611	6296505	10
chr10	6274273	6276036	chr10	6299277	6301009	10
chr10	6274803	6276036	chr10	6298192	6298872	3
chr10	6275055	6276817	chr10	6301501	6302500	5
chr10	6276289	6277262	chr10	6294802	6296044	4
chr10	6281099	6282038	chr10	6300032	6301019	3
chr10	6281420	6282381	chr10	6289981	6290790	3
chr10	6286183	6287380	chr10	6295182	6296266	3
chr10	6281137	6281956	chr10	6319608	6320870	3
chr10	6281138	6282224	chr10	6311714	6312866	3
chr10	6283635	6284635	chr10	6313371	6314183	3
chr10	6275613	6276616	chr10	6327670	6328344	3
chr10	6281651	6282916	chr10	6329209	6330120	5
chr10	6265916	6268020	chr10	6347338	6348592	8
chr10	6270878	6271601	chr10	6343992	6344992	3
chr10	6271345	6272345	chr10	6347903	6349293	4
chr10	6273702	6274555	chr10	6347717	6349953	5
chr10	6275250	6276036	chr10	6347498	6349131	5
chr10	6278976	6279832	chr10	6333179	6334050	3
chr10	6280558	6281624	chr10	6348762	6349755	3
chr10	6272849	6274083	chr10	6367474	6368600	3
chr10	6264902	6266346	chr10	6401217	6402671	9
chr10	6265176	6265960	chr10	6403107	6403706	4
chr10	6266700	6268477	chr10	6401217	6402562	7
chr10	6269862	6271992	chr10	6400811	6402553	11
chr10	6274803	6276036	chr10	6401217	6402365	4
chr10	6280900	6282138	chr10	6401283	6402874	4
chr10	6282143	6282919	chr10	6400838	6401642	3
chr10	6265305	6266686	chr10	6405815	6406952	6
chr10	6269742	6270742	chr10	6405248	6406877	5
chr10	6273612	6274555	chr10	6405487	6406740	4
chr10	6274837	6276036	chr10	6409518	6410320	3
chr10	6275036	6275924	chr10	6405880	6406581	3
chr10	6285833	6287241	chr10	6405818	6406674	4
chr10	6295636	6296634	chr10	6305517	6306199	3
chr10	6298266	6299950	chr10	6319556	6321053	6
chr10	6300009	6301415	chr10	6313467	6314589	4
chr10	6300032	6301193	chr10	6319780	6320901	9
chr10	6300245	6302500	chr10	6308498	6311728	9
chr10	6301947	6302658	chr10	6312739	6313519	4
chr10	6302722	6303373	chr10	6312933	6313565	3
chr10	6303784	6304863	chr10	6312900	6313545	4
chr10	6295266	6297031	chr10	6345832	6349133	11
chr10	6298813	6299961	chr10	6347700	6348903	4
chr10	6300009	6301351	chr10	6347182	6348710	8
chr10	6304711	6305362	chr10	6338285	6338893	3
chr10	6295182	6296182	chr10	6360471	6361319	4
chr10	6293677	6294821	chr10	6400883	6402562	6
chr10	6294852	6295574	chr10	6399927	6401028	3
chr10	6295309	6296505	chr10	6401274	6402271	6
chr10	6295529	6296420	chr10	6397103	6398311	3
chr10	6296930	6298726	chr10	6400248	6402594	7
chr10	6298774	6302500	chr10	6401217	6403103	20
chr10	6299655	6300908	chr10	6397543	6398199	3
chr10	6300362	6301362	chr10	6403107	6404107	4
chr10	6301249	6302500	chr10	6397543	6398311	4
chr10	6304592	6305380	chr10	6401426	6402052	3
chr10	6295650	6296294	chr10	6405360	6405913	3
chr10	6304901	6305592	chr10	6417203	6418140	3
chr10	6299930	6301329	chr10	6482256	6483821	3
chr10	6289937	6290607	chr10	7034018	7034612	4
chr10	6304257	6304866	chr10	74676107	74676690	3
chr10	6291517	6292075	chr10	101021096	101021677	3
chr10	6311135	6312436	chr10	6319908	6321325	5
chr10	6312601	6314589	chr10	6325558	6327067	5
chr10	6310667	6312362	chr10	6327700	6328600	4
chr10	6312787	6314183	chr10	6327343	6329237	5
chr10	6316265	6316873	chr10	6328501	6329143	3
chr10	6319977	6321315	chr10	6328960	6329815	3
chr10	6310318	6310962	chr10	6344411	6344992	3
chr10	6312964	6314185	chr10	6344256	6345182	3
chr10	6317493	6318843	chr10	6348441	6349990	3
chr10	6319647	6320918	chr10	6347089	6348285	4
chr10	6310319	6311319	chr10	6387971	6388879	3
chr10	6311267	6314589	chr10	6400268	6402562	15
chr10	6311884	6312581	chr10	6397990	6399231	3
chr10	6316697	6318812	chr10	6401757	6403296	4
chr10	6319780	6320870	chr10	6401981	6402987	3
chr10	6319587	6321053	chr10	6397103	6398641	4
chr10	6315709	6316426	chr10	6405880	6406878	3
chr10	6319587	6320870	chr10	6405502	6406588	3
chr10	6329311	6330135	chr10	6346325	6347261	4
chr10	6332524	6333928	chr10	6346456	6347456	3
chr10	6335506	6336212	chr10	6347420	6348488	3
chr10	6337326	6338897	chr10	6346325	6347456	4
chr10	6341954	6342997	chr10	6350707	6351503	3
chr10	6347717	6348682	chr10	6366597	6368518	8
chr10	6347903	6349133	chr10	6360552	6361351	5
chr10	6349256	6350417	chr10	6360232	6361570	10
chr10	6352385	6353855	chr10	6364952	6366010	4
chr10	6347737	6348388	chr10	6379681	6380257	3
chr10	6335655	6337061	chr10	6400811	6402562	3
chr10	6340111	6341005	chr10	6401336	6402562	3
chr10	6345982	6347541	chr10	6401283	6404107	8
chr10	6347202	6347976	chr10	6397103	6398107	3
chr10	6347559	6350062	chr10	6400436	6403902	25
chr10	6348772	6349424	chr10	6395113	6396095	4
chr10	6348781	6349772	chr10	6397466	6398543	5
chr10	6350163	6352506	chr10	6401427	6402899	9
chr10	6352966	6353700	chr10	6390914	6391563	3
chr10	6353048	6353750	chr10	6401217	6402145	3
chr10	6354098	6354957	chr10	6385999	6386792	3
chr10	6347114	6348663	chr10	6404806	6405826	4
chr10	6347663	6348621	chr10	6405880	6407246	4
chr10	6348752	6349981	chr10	6405334	6406605	3
chr10	6351381	6352264	chr10	6405880	6406605	3
chr10	6338318	6338907	chr10	17586582	17587170	3
chr10	6358158	6359190	chr10	6368557	6369680	3
chr10	6361987	6363907	chr10	6377165	6379460	6
[truncated: 1,046,576+ more rows]
