# Supplementary material for: Epigenetic activation of the FLT3 gene by ZNF384 fusion confers a therapeutic susceptibility in acute lymphoblastic leukemia
Source: Nat Commun. 2022 Sep 14;13:5401. doi: 10.1038/s41467-022-33143-w (PMC9474531; doi:10.1038/s41467-022-33143-w)
Supplement: Supplementary file 8 — Source Data [file 41467_2022_33143_MOESM8_ESM.xlsx]

## Sheet: Figure 1a
Figure 1a	ZNF384	KMT2A	ZNF384-like	Hyperdiploid	KMT2A-like	Near haploid	iAMP21	CRLF2	PAX5	Ph-like	MEF2D	PAX5 P80R	Other	Low hypodiploid	Ph	DUX4	ETV6-RUNX1	ETV6-RUNX1 like	HLF	TCF3-PBX1	NUTM1	BCL2/MYC	IKZF1 N159Y
	11.1199	14.9085	14.103	13.5363	14.5487	13.9141	12.5518	12.9893	12.9595	12.4623	11.6966	10.752	7.88811	12.333	10.2249	10.2746	11.6071	11.1795	10.921	10.3923	8.50868	8.86261	6.76444
	14.4411	13.9042	12.7264	13.0092	12.0815	13.1882	13.4567	10.8223	13.6755	9.68795	12.2555	12.4424	9.71778	13.218	13.2777	11.458	9.6979	10.4536	12.5617	8.3756	7.29045	5.24303	6.17775
	14.0235	13.3672	14.8621	13.0888	14.0931	11.4977	12.6752	12.522	13.4467	10.0062	10.4636	10.2846	7.40085	10.1056	10.5133	12.8203	11.1	11.5872	11.9154	9.93166	8.09919	7.28153	6.11317
	14.2522	14.088	13.3304	12.691	9.30014	12.8799	11.2625	12.0646	12.8203	10.9011	11.8259	12.0546	11.3585	10.7718	12.6711	13.0788	11.2625	9.30014	9.28025	9.54264	9.15363	6.5059	6.67622
	13.6257	13.7501		14.1428	14.3746	12.6957	13.6785	13.576	11.3884	9.48907	11.6469	11.279	9.39958	10.0956	13.0192	13.9837	11.3751	11.1895	11.1298	9.48122	7.35113	8.0671	6.55337
	14.5107	11.887		13.4269		12.9098	9.75762	12.5419	12.8288	11.6867	11.2591	10.384	12.9694	12.6512	13.049	8.04721	12.1441	11.8259	8.81112	10.2388	10.573	11.6966	7.51024
	12.701	14.3644		13.5561		12.9926	14.3337	13.9937	12.1429	12.1739	12.2453	12.7981	10.4735	11.7165	12.9893	13.2081	11.3983	12.6811	12.497	8.41655	9.84706	9.65812	6.64512
	11.6003	13.3714		12.6612		11.8259	13.7948	12.6313	13.3918	9.12115	11.3649	12.512	12.5419	10.4238	13.3672	13.4965	10.8121	10.5929	11.159	8.55987	7.51024	6.65506	7.29147
	14.2825	13.832		13.4467		13.9344	13.5761	13.832	13.228	12.7606	12.3067	13.0335	5.95899	10.3542	13.9042	14.0036	11.269	11.5773	9.81488	10.1752	8.66373	7.19203
	14.8046	13.9446		13.7351		12.1122	12.5114	12.7805	12.9414	13.6357	11.5491	12.4671	9.16386	10.8613	10.2746	13.0092	11.4365	11.0168		9.16093	12.7209	5.39218
	14.3951	13.9754		14.0136		11.7662	11.627	12.7805	11.7948	10.2945	12.2043	12.3927	13.2578	10.911	11.1704	9.2902	11.9689	11.2932		9.50896	7.80855	5.90927
	14.9684	13.8935		13.3175		12.6612	13.6357	13.5561	12.522	14.0136	11.7961	11.5574	13.0788	10.921	13.269	10.3741	11.027	10.0852		10.0062		5.43196
	14.6203	14.0982		13.0987		11.3884	13.5966	10.7459	10.1057	13.039	11.2392	12.2236	11.3486	10.3144	11.2591	12.8501	11.6925	11.4977		8.07704		7.15226
	14.5107	14.7227		13.4737		12.8601	12.8899	13.4341	11.1192	12.0546	12.1242	11.4381	12.8103	11.3287	11.7066	12.164	10.9349	12.2553		10.7022		5.1933
	14.1329	12.3476		14.7295		12.6214	12.9004	10.3001	13.5966	11.9353	12.4026	10.921	11.7744	11.1696	13.9638	11.7662	11.7948	11.3057		10.215		5.73028
	13.1286	14.3234		13.6854		14.1926	10.8735	11.7165	13.1564	10.7022	11.0304	13.0689	10.036	13.3672	11.7129	11.6469	11.7364	12.73		9.12292		4.31824
	14.292	14.6203		13.5164		14.1826	13.1257		12.4921	12.7606	12.2435	11.4058	10.742	12.6711	10.0857	10.8713	8.14665	11.2108		9.54264		7.45425
	14.5804	13.9549		13.4766		13.2678	10.7506		12.1441	12.1441	12.4325	10.1774	11.4679	11.4878	13.4269	11.9651	10.6995	11.7978		10.5868		6.87383
	15.2963	13.2997		14.8389		10.5929	12.8186		9.30014	11.1	11.9651	10.1364	14.8986	12.6612	10.6426	10.4337	11.7744	11.6683		9.01031
	14.6201	13.5249		14.2522		13.2976	10.6073		13.5959	12.1839	10.2846	12.691	14.471	10.7917	9.6979	12.5518	11.631	11.9877		9.82928
	14.3218	12.4807		12.6512		11.2216	13.484		13.9042	12.4325	12.0148	9.42941	9.67801	11.458	10.8017	7.46448	11.631	11.0036		9.46074
	13.3871	13.7604		12.8103		12.522	13.7911		11.5872	12.522	12.3629	10.6525	6.74456	10.752	11.8955	13.1683	11.887	10.7221		7.78184
	13.9638	14.4258		13.6854		13.1982	11.0602		12.3827	12.9595	13.1584	11.7662	12.0148	10.0956	10.573	12.333	10.3616	10.2448		8.46485
	12.9993	14.1801		13.228		11.3486	14.3029		12.5916	10.0062	12.3231	12.9794	12.8402	11.8657	10.1553	13.1186	10.3002	10.3741		9.66807
	13.9937	14.907		13.2479		12.5419	13.0847		11.5276	9.21065	12.3132	10.6823	13.4368	11.0403	14.0235	13.5263	11.6208	11.269		9.21065
	14.65	14.9991		13.228		13.0092	13.0291		10.0658	13.3573	12.4822	12.2435	12.691	11.5176	11.1795	12.2535	11.5594	10.9409		9.71778
	15.356	13.1666		14.0036		13.1783	13.6059		12.9297	12.2933	12.3132	12.8402	9.25042	10.6483	9.91666	9.21065	9.6962	11.7463		10.5033
	12.6752	13.9651		12.5717		14.5008	12.512		12.7805	11.5673	11.4679	12.2734	11.3188	11.9949	11.7563	9.78739	10.9656	11.1895		9.71778
	13.9385	15.1834		13.3175		12.2535	12.8697		14.7693	13.7749	12.3032	12.9396	11.2193	11.7066	12.3231	10.0758	10.6483	11.6668		8.71345
	14.9657	13.3407		11.1994			10.0196		13.049	11.1497	11.8557	12.4026	13.228	11.1	10.2746	11.9353	8.85675	11.6668		7.51024
	14.7326	14.6408		13.7451			13.6882		13.9446	10.7917	12.6612	11.1099	10.0647	11.7066	12.2038	13.2479	11.027	11.1994		9.45924
	14.232	13.7297		13.2777			14.0679		11.6003	9.83711	13.8346	12.6313	11.9177	11.7662	12.701	8.94216	10.8223	12.343		9.56863
	14.5427	13.3714		12.9414			12.8508		9.4198	10.4735	12.276	11.9791	13.3611	12.2137	12.2833	13.0092	10.0954	11.5176		11.0503
	14.3183	14.4258		14.2518			13.4033		8.92841	11.9154	11.6106	8.793	11.8255	10.6227	11.4977	11.5375	11.6106	10.9309		8.24609
	13.6887	14.5077		11.8051			12.2146		12.5729	12.5816	11.7232	10.9906	11.242	10.7122	12.3927	11.9154	12.1224	10.1155		7.15226
	14.3183	13.3611		13.218			11.9689		13.4737	11.5077	10.8325	12.5012	9.84976	12.3629	11.816	9.61835	11.9791	11.5773		9.67801
	14.4872	14.6613		13.6953			12.3783		11.887	10.6028	11.2113	12.1941	12.9004	12.0148	11.7563	10.742	13.7501	11.8358		10.205
	14.5772	11.0475		13.3175			12.1838		12.1531	11.2293	11.7373	11.6413	9.99308	11.7364	10.7122	9.33992	12.1224	9.15098		11.1298
	14.3234	13.7053		13.6456			13.7604		13.0438	9.42941	12.2898	11.7539	11.0578	12.3927	10.921	10.4139	10.3412	10.0559		10.1951
	14.8787	13.9937		12.9098			13.2485		11.0987	12.1143	10.0196	12.4091	13.9754	11.5574	12.1242	12.4325	10.8837	11.0304		10.1951
	14.2224	14.5704		12.9098					11.9689	11.0204	10.5885	10.6892	13.6158	11.4679	9.37969	9.59846	10.853	11.0702		9.79734
	15.0079	14.4014		14.0832					12.7571	12.8501	9.10126	12.154	15.7637	12.4822	10.205	9.14104	11.8153	11.2492		9.2007
	14.65	14.7494		15.644					11.9177	12.7209	10.7321	11.0475	11.7165	12.5021	13.0291	13.2976	11.9074	11.7265		8.91233
	14.5605	14.1229		11.2932					14.3849	12.9893		13.2899	10.563	11.5475	12.3032	11.9353	9.6143	10.5232		8.44496
	15.1571	13.5263		12.7981					12.0815	12.6115			10.1752	10.573	11.6767	8.10687	10.3514	11.4182		9.98627
	14.3616	14.6408		12.88					13.7808	13.6158			11.4281	12.164	10.8713	12.5518	10.6687	11.1994		9.89678
	12.2038	14.1494		13.832					12.5217	13.7849			12.5419	8.9521	10.7022	13.7351	10.3641	10.5531		9.3598
	13.9539	14.1627		12.9824					12.7878	11.9055			14.5505	9.3598	10.0658	12.0282	10.464	11.7265		9.73767
	13.6018	14.9781		13.7911					12.4807	13.2678			14.0136	11.5375	11.448	14.0675	11.8563	12.0049		7.51024
		14.2124		14.3746					13.4737	13.1584			10.8713	12.9794	12.0049	10.4947	11.8665	11.2492		9.7675
		13.3374		14.3337					11.1294	11.5872			10.3641	12.4126	13.2081	12.3681	10.9656	11.1795		8.12676
		10.9707		13.484					13.484	11.3698			13.5561	12.4026	12.7904	11.7846	10.5561	10.6127		9.38964
		12.522		13.3202					10.9042	8.80294			13.8047	12.4822	11.7165	8.76461	8.98983	11.4381		8.73334
		14.0931		13.4737					10.9656	10.384			11.6569	10.7022	13.1087	13.1154	10.1364	10.752		10.3045
		14.5107		13.7501					10.464	9.21876			12.87	11.0503	13.3473	11.2727	8.80556	11.4182		9.9419
		13.9439		12.9619					11.2113	12.8182			8.44496	11.6469	13.4666	10.8735	11.5901	11.1199		10.6411
		14.1528		14.1084					10.7302	14.2677			9.83711	12.2933	10.8315	9.50169	11.4468	12.4026		9.55347
		14.998		14.2313					12.9107	11.4852			11.9055	10.5431	11.5475	13.4123	10.5459	11.5077		10.5807
		14.0235		13.1462					11.9949	10.6565			7.61962	12.2535	8.83278	12.2555	10.4845	10.6625		8.44858
		14.1428		12.3988					12.522	13.5095			10.4536	11.4281	12.4126	9.82928	12.3681	11.4381		9.06145
		14.6599		13.832					12.4921	10.8979			12.1242	10.8912	12.2236	12.2453	12.0303	11.8557		9.47578
		13.9837		13.9856					12.0745	13.3449			14.0931	12.7606	11.1398	10.7609	11.631	11.3486		9.45852
		13.3772		10.853					12.1739	12.839			14.829	12.4623	10.3045	12.9721	8.94888	10.9707		7.29191
		13.6059		14.3234					10.0459	11.4058			13.5064	12.4424	10.3542	10.0647	11.6822	11.279		8.48311
		14.1428		13.5249					12.7606	11.4775			13.9837	10.3144	10.742	9.1741	9.47098	10.8812		8.81976
		13.397		14.0061					13.1186	9.72691			14.4909	11.9154	11.3784	10.1876	11.0204	12.4026		10.1836
		13.934		14.0982					13.4865	12.343			13.765	10.2592	10.4238	12.665	10.205	11.4281		10.0714
		13.8843		14.4872					12.4822	12.8402			9.82928	11.1994	10.205	11.4672	10.1951	11.8856		8.9665
		14.3914		13.8423					14.3318	11.1			12.235	10.7221	13.5164	8.63153	10.3144	11.6171		10.4337
		13.8843		14.6203					7.69917	11.5972			12.8902	12.7059	12.3629	11.3853	11.5077	12.333		8.83278
		13.6953		13.1564					12.154	12.0745			7.73895	13.2076	12.5717	8.14014	10.9707	10.911		9.88683
		13.7948		13.1359					11.7265	11.8237			12.2555	12.1838	10.8514	11.7846	10.0758	10.6923		9.2902
		14.4014		13.269					13.3175	11.3444			13.1871	12.5626	12.1342	8.99959	10.7619	11.9452		10.1155
		14.3019		13.4635					9.11121	12.6413			12.4193	10.6028	8.32564	13.2178	12.1242	10.4705		10.5232
		14.0036		13.5659					13.4269	13.0888			11.8665	10.6326	11.5176	13.3099	11.8259	9.92133		8.65379
		13.8843		13.3714					12.2336	13.934			11.5673	12.6711	9.68795	13.6171	11.279	11.1072		8.64384
		14.6201		12.6241					9.56863	11.4779			9.15098	10.5431	11.2392	10.249	10.026	10.6724		8.02732
		13.7152		13.2076					11.3585	12.5021			7.67928	14.819	9.98627	10.8018	12.0248	11.3546		8.62122
		13.765		13.0745					13.4467	13.0987			13.407		11.9253	12.5217	10.1852	10.3542
		13.9439		14.6408					10.5531	11.2492			12.9297		8.57423	8.05824	10.1852	11.0885
		14.1329		12.7805					9.90672	13.1385			8.65379		12.5816	12.2862	11.8756	11.627
		13.5561		12.9794					11.2392	13.2479			10.3343		12.0844	12.9312	10.8514	9.7675
		13.6953		12.6015					15.4156	13.0092			7.28153		13.6059	10.1364	11.4977	13.1973
		14.3914		12.5319					10.7022	11.8259			10.7917		11.1696	13.0028	10.5332	12.3988
		14.0931		13.586					13.5462	8.82283			14.651		12.9694	9.86	12.4424	9.80881
		14.8787		12.3827					13.8743	10.6227			14.825		11.8767	14.1392	10.3045	12.0917
		13.5462		12.4822					9.26037	10.2647			8.55987		10.6923	12.8493	10.4039	10.6687
		13.4269		12.4623					10.4238	7.90799			7.58733		10.8912	9.03078	10.3741	10.3244
		13.7252		13.7749					11.5972	13.4368			11.7027		10.0714	8.52916	10.3542	10.4835
		14.3218		13.8147					13.1783	11.1294			13.714		12.0913	7.35187	12.3927	10.1056
		14.1826		13.9042					12.0148	10.2592			13.9549		8.88018	9.43003	10.6923	10.0161
		14.1329		12.333					13.1982	12.2833			12.1441		14.0982	11.4672	10.2746	9.57857
		14.5107		13.6556					12.691	11.09			13.5959		11.7129	8.07872	12.2336	13.8644
		12.8302		12.1043					12.8601	12.3132			10.8912		11.7027	11.7028	10.9906	11.8955
		14.461		11.9253					13.0888	11.269			9.86694		9.80881	10.011	11.9949	11.5077
		14.5107		14.3119					12.8501	12.6413			13.5561		12.2862	11.3983	10.921	12.3579
		14.6699		12.7904					13.2578	10.3443			6.08826		12.1224	11.5773	11.0403	8.85675
		13.8147		13.049					10.8116	12.1143			12.4524		10.4026	14.0434	11.1994	11.3486
		13.7749		11.3585					11.9531	12.9893			12.0248		9.96237	8.53446	11.0801	10.9608
		13.9439		13.576					11.672	14.3417			13.9439		10.1978	15.0378	11.1099	11.2492
		14.8986		14.7792					9.81905	13.6953			9.857		10.3719	12.9993	12.0347	12.164
		14.7693		14.0931					12.4295	12.7109			13.4472		9.57335	9.71778	11.1895	10.1951
		13.8346		13.4467					10.9963	12.0944			13.303		11.2318	11.8358	11.6469	11.2889
		13.8246		13.8544					12.0745	12.2634			12.4768		10.6687	11.3088	11.627	10.0443
		13.9638		12.2634					10.7718	12.0148			14.6536		12.7162	13.4269	11.0204	12.0136
		13.0192		12.6015					9.54874	13.228			12.7129		11.4263	11.699	11.458	9.95054
		14.2124		12.9297					7.55001	13.1286			11.5196		9.34813		9.66807	11.5302
		13.9738		12.5518					11.0801	10.2846			12.8702		11.4672		12.3629	11.7028
		13.7451		10.8613					11.7762	11.4878			14.4176		10.1057		12.2236	8.54963
		14.3119		13.8843					13.1769	13.2479			11.0869		12.7571		10.6724	12.164
		14.1826		12.4723					10.4026	11.458			11.9785		11.9893			10.6923
		13.6755		13.4865					12.5217	11.269			13.7095		10.0545			12.1739
		13.8743		13.3473					9.04102	11.1497			10.0116		10.6892			10.2349
		13.6556		13.2876					9.33767	12.7407			9.81488		11.9689			11.3188
		10.6724		13.4467					13.3342	12.4424			12.2408		11.6822			10.4636
		13.9837		13.2777					12.7469	12.7109			11.7819		10.5357			10.3641
		11.1398		13.0888					11.5906	9.93655			11.4016		8.97199			10.2548
		12.4225		13.397					11.5043	10.0062			10.6148		12.0745			11.279
		15.0676		13.2081					10.7015	11.5077			13.421		11.7961			12.0447
		13.5761		13.3871					11.6424	12.3629			11.6245		10.3443
		14.3132		13.8047					11.3239	13.2379			9.2902		13.1666
		14.1596		13.1385					11.9586	10.7321			13.6158		13.4942
		12.4723		13.8942					11.7948	13.6556			12.9544		11.985
		14.1494		13.5363					13.4533	11.6867			9.52885
		13.7297		14.1329					9.39932	12.5717			13.2479
		13.755		13.755					13.3075	12.2236
		13.2976		13.7948					12.8402	13.407
		13.1012		12.512					10.921	11.4182
		13.6191		12.9098					12.1938	13.8743
		14.56		12.9993					12.2236	12.8302
		11.5872		13.0689					11.975	13.049
		11.9154		13.1385					11.5872	12.9098
		13.9837		13.1385					14.3516	12.9993
		13.6854		12.7109					13.218	12.9098
		12.2833		12.8004					13.6556	11.9552
		13.5064		12.8103					12.6612	12.87
				13.4269					13.5263	12.9297
				13.5263					12.5021	11.7762
				13.0192					11.4878	13.4169
				12.3132					15.742	13.9042
				14.0633					12.4375	13.4865
				14.0334					12.3064	12.3231
				13.1385					10.7328	11.0602
				12.0944					14.3258	7.78867
				12.9297					11.913	10.8315
				13.3473					12.8047	12.8004
				13.8743					10.3263	10.7122
				14.3218					9.45051	9.84706
				11.4878						11.4083
				13.6556						11.6469
				11.0503						12.2038
				13.9439						14.3914
				13.6158						13.5363
				12.9993						10.2448
				14.2224						11.8259
				13.9539						12.3132
				13.2976						13.0092
				13.5064						12.2634
				13.3075						13.5164
				13.755						12.87
				12.512						13.0291
				12.6811						12.6512
				12.2833						13.039
				13.4766						11.3287
				12.8004						13.2876
				11.1895						11.2094
				13.8843						13.934
				13.4467						11.4083
				10.9906						10.7122
				13.2178						10.1354
				13.3611						12.4424
				10.7813						10.7818
				9.83711						12.1242
				12.3783						10.7221
				11.3444						10.2249
				13.5863						11.5872
				12.1941						10.7718
				13.7706						13.707
				12.5114						10.1159
				12.4193						10.3719
				13.2485						12.4705
				14.1329						11.027
				12.7109						12.9209
				11.3486						10.8632
				13.2876						13.1359
				14.0533						9.26624
				12.5816						12.235
				12.9595						11.6413
				7.76878						9.92142
				8.28586						12.9414
				12.9396						12.02
				11.7463						11.846
				13.5363						10.1159
				11.3983						13.3714
				11.1696						12.3374
				13.1783						12.3579
				13.5263						11.3034
				13.2777						11.2727
				8.48474						11.887
				12.6115						13.1359
				13.6953						11.5594
				14.1229						12.6241
				12.8998						13.3509
				11.9949						11.0578
				11.2492						11.6413
				11.269						9.76786
				12.701						12.491
				11.0105						11.9893
				11.279						11.1806
				10.3741						12.3827
				13.699						9.02171
				14.9274						9.3598
				13.8525						10.6923
				13.3688						9.77745
				13.153						14.629
				11.7373						11.1331
				14.1974						12.1517
				11.5215						11.0123
				12.3476						12.0049
				14.866						11.9531
				13.7399						12.7732
				13.1875						13.1184
				13.0321						10.9432
				13.3429						11.0554
				13.8263						13.3515
				14.1456						10.7965
				13.6478						12.3416
				14.0573						13.4465
				13.3611						13.2134
				12.4106						12.9372
				13.6364						12.0481
				12.9544						10.5893
				12.989						12.1258
				12.6752						9.93166
				12.45						11.7539
				13.228						8.31418
				13.1257						13.9856
				14.3849						13.6887
				14.651						13.832
				13.5147						11.846
				13.8445						13.8013
				13.8047						11.1704
				14.9085						13.5045
				11.975						12.1122
				12.5816						13.3202
				13.2976						10.0443
				12.9197						12.1224
				14.1229						10.9451
				11.6668						10.7916
				12.9794						12.9926
				13.0888						11.4672
				11.1596						14.1494
				14.0136						9.11268
				12.6612						11.5287
				13.4865						13.6682
				12.3132						13.2178
				13.576						10.9247
				13.5959						9.78834
				11.9651						12.1634
				12.3728						11.887
				14.0931						15.081
				13.049						11.6925
				13.039						11.3444
				13.218						10.3002
				13.3573						13.9037
				14.2025						13.9037
				13.2479						12.2862
				11.3287						12.9004
				12.9496						11.3853
				12.4325						14.6203
				11.1						14.7227
				12.2634						11.2625
				11.0204						14.4463
				12.8601						9.52217
				14.3019						11.4672
				12.9993						12.3067
				13.2777						10.5561
				13.1584						11.5184
				13.7948						11.0475
				13.8743						12.491
				14.4411						13.7297
				13.228						13.4942
				13.4865						13.8832
				14.2025						9.4198
				13.397						13.0131
				13.218						11.7027
				13.5263						8.98983
				13.1882						10.3821
				14.0732						12.5729
				13.5263						14.1392
				13.7948						10.8121
				13.4766						11.9893
				13.8047						13.1973
				13.8445						13.0438
				13.9937						10.5766
				12.5617						9.55288
				13.4865						16.1456
				13.6456						10.7097
				13.9539						9.256
				13.3473						11.9791
				13.8246						9.49146
				14.1826						9.73715
				13.5164						13.6273
				13.0888						11.0782
				13.1882						11.3034
				13.5561						14.4667
				13.3075						12.3783
				13.1087						12.1327
				13.6059						10.5971
				14.3914						9.9465
				12.8998						12.5717
				13.7252						13.2479
				11.9785						9.49902
				14.4832						11.2989
				12.9619						12.0745
				12.2435						10.911
				12.4623						12.3629
				11.6966						12.1043
				12.6413						11.0204
				12.8422						11.1696
				12.3132						11.7961
				11.6767						10.3144
				13.765						11.1795
				13.2876						11.6668
				14.3218						11.8657
				12.522						11.3486
				11.5673						10.9309
				11.5673						12.0447
				12.1043						12.4822
				12.9113						11.3983
										13.539
										9.86733
										8.05772
										11.8736
										12.3982
										11.3491
										13.1981
										7.97905
										14.9028
										11.7032
										9.08055
										11.7163
										12.5419
										10.9508
										11.1099
										13.2578
										12.5518
										11.4878
										11.1199
										14.8886
										11.4779
										13.4567
										9.9465
										10.1364
										13.0753
										13.9958
										9.96237
										12.0917
										11.3137

## Sheet: Figure 1b
Figure 1b	EP300-ZNF384	TCF3-ZNF384	TAF15-ZNF384	rest-ZNF384
	11.1199	14.0235	15.2963	13.1286
	14.4411	14.5107	15.356	14.4872
	13.6257	14.9684	14.232	14.5605
	12.701	13.9638	14.3183	14.3616
	11.6003	14.65	14.8787	14.1329
	14.2825	13.9385	12.2038	15.1571
	14.8046	14.7326		13.9539
	14.3951	14.3183		13.6018
	14.6203	14.3234
	14.5107
	14.5804
	14.6201
	14.3218
	13.3871
	12.9993
	12.6752
	14.9657
	14.5427
	13.6887
	14.5772
	14.2224
	15.0079
	14.65
	14.292
	14.2522
	13.9937

## Sheet: Figure 1c
Figure 1c	ZNF384	KMT2A	CEBPE	Hyperdiploid	CRLF2	PAX5 P80R	Near haploid	ZNF384-like	PAX5	Ph	HLF	DUX4	ETV6-RUNX1	Ph-like	MEF2D	Others	ETV6-RUNX1 like	Hypodiploid	NUTM1	TCF3-PBX1
	15.4098	15.9095	13.9464	14.0862	14.8675	13.2066	12.3371	12.1471	11.4045	11.2924	11.9458	14.6159	12.3514	10.5722	11.5252	8.63453	11.2451	10.1075	11.1867	8.49256
	15.0363	13.3871		14.7734	15.4828	13.7049	12.0701	13.0745	13.4322	12.8649		11.4003	13.5959	11.3085	11.7178	10.5515	9.7817	11.7614	9.34616	8.6593
	14.4422	10.7684		13.9294	13.0191		13.6757		14.1893	12.2172		10.7744	12.7081	10.8843	11.8941	10.6233	11.4776		9.05977	8.84145
	15.0682	14.2013		12.7429	10.2508				14.4011	12.5568		10.4897	12.3584	11.7336	10.6837	12.2197	7.83631			8.12691
	15.5739	14.9257		12.8795	14.7834				14.2313	11.891		15.2908	11.1107	13.8666		11.6592	12.1261			9.6611
	15.1074	14.1954		13.9412	14.2616				14.6507	12.2689		10.5621	10.6815	10.5383		9.45737	12.4099			11.1245
	15.2089	13.9664		14.0156	13.816				11.8883	12.3791		12.644	12.6311	12.4391		12.9304	12.0676			11.3205
	14.2198	14.0084		12.4568	10.739				8.98927	12.7496		8.79255	10.5328	10.7485		9.68016	11.6321			9.88367
	15.1227	14.3091		14.0778	14.7051				11.7042	12.4933		10.5454	11.9713			14.103	12.3375			9.18016
	15.149	14.0119		13.9104	13.5821				10.0564			10.856	11.6081			11.2177				11.1165
	14.3618	14.7092		14.8177					12.7105			8.40523	11.6116			11.2782				9.07979
	15.3099			14.1119					12.1582			12.184	10.2301			10.7676				8.95798
	14.9934			14.6469					13.56			8.35247	11.4605			14.2485				9.71753
	15.3902			14.3839					11.3322			13.9698	12.6117			8.06998				9.41734
	15.3241			15.1076					13.3485			10.6046	8.91333			11.3592				10.0814
	14.4399			13.4469					12.2405			14.7472	12.2266			11.485				10.4712
	15.1819			13.0519					11.5937			8.0698	11.1192			12.8482				9.60754
				14.2539					10.7561			13.0312	10.5202			9.97577				10.1516
				13.5257					12.1705			10.7535	11.3256			6.18339				8.8828
				15.6489					13.3448			9.02208	11.722			14.3948
				13.6832					11.2744			9.18167	12.8068			13.046
				13.7746					13.1511			10.4355	11.9731			13.9844
				14.073					12.618			10.4641	11.7021			13.0754
				12.6442					11.3145			9.67765	10.4719			9.3732
				13.071					14.5768			14.5127	11.0981			11.3463
				14.9468					11.7746			12.0064	11.2952			13.7003
				12.6874					12.8326			13.9871	11.5475
				12.0208					10.6036			14.3402	11.2022
				14.2274					10.496			11.3715	11.3945
				13.6588					12.8583			11.9497	11.9655
				12.0396					13.8744			12.2599	11.9769
				13.0556					10.9824			12.4326	11.5849
				11.5402					13.9586			10.2093	11.5041
				14.3156					13.0551			13.6275	11.8627
				14.5305					12.5435			9.93808	12.0964
				14.6713					13.2944			10.1258	12.9485
				13.3458								11.5089	13.0826
				13.3585								11.8934	12.4693
				14.3311								11.1157	11.4511
				13.6751								14.278	13.0509
				12.8802								11.2666	11.2707
				13.3252								9.56118	11.677
				14.3054								13.6766	13.4695
				13.7625								12.175	10.4748
				14.0813								12.7402	11.4496
				13.8355								13.3184	11.6851
				13.5218								12.0947	12.5381
				13.5611								14.381	12.1398
				14.1712								12.6186	12.253
				14.3451								14.04	10.4753
				14.3112								13.5196	9.98196
				11.9509									9.85852
				13.6264									11.1988
				13.3883									12.6322
				13.6949									12.2722
				12.8909									13.4912
				13.0046									12.8951
				14.1886									10.7865
				13.635									12.0378
				13.6694									12.2414
				14.3721									11.5759
				14.2312									10.9621
				13.1404									12.4325
				13.3218									12.7084
				13.4685									13.3943
				13.7856									10.7063
				12.7394									11.9519
				13.7046									11.0291
				13.7978									10.8456
				14.8569									11.5667
				12.6944									10.5296
				14.497									11.5703
				13.0246									11.5966
				14.0404									10.739
				13.5724
				13.9403
				14.3674
				13.5472
				15.2351
				14.2104
				14.3135
				13.8459
				13.1782
				14.0922
				12.2332
				13.9612
				12.4607
				14.6539
				13.4099
				10.1075
				11.7614

## Sheet: Figure 1d
Figure 1d	EP300-ZNF384	TCF3-ZNF384	TAF15-ZNF384	rest-ZNF384
	15.4098	15.0363	14.3618	15.0682
	15.5739	14.4422		15.149
	15.1074	14.2198
	15.209	15.3902
	15.1227	14.4399
	15.3099	15.1819
	14.9934
	15.3241

## Sheet: Figure 2b
Figure 2b
	ZNF384	H3K27ac	H3K4me3	Number of peaks
	yes	no	no	3317
	yes	yes	no	2392
	no	yes	no	20857
	yes	yes	yes	4358
	no	yes	yes	10289
	no	no	yes	5325
	yes	no	yes	244

## Sheet: Figure 2d
Figure 2d
	Empty vector			EPZ binding peak			EPZ binding peak reverse
Relative luciferase activity	1	1	1	11.8008	12.8636	13.6153	10.1944	12.0205	13.1303

## Sheet: Figure 4a
	Figure 4a
		Log10 transformed concentration of Gilteritinib	SEM			Nalm6			697			UOCB-1			RPMI8402			MOLT4			JIH5			REH			CEM			Jurkat			DND41			TCF4-ZNF384
		4	3.4188	4.08163	3.56083	5.90476	6.15672	6.04982	5.88235	6.33641	6.05023	13.369	14.1333	13.7097	7.29167	7.25275	6.83761	4.17227	3.27869	2.87141	20.8804	24.8067	22.6258	6.42857	6.81818	6.38587	2.67857	2.82413	2.82413	10.397	8.92364	9.32358	3.8938	4.4405	4.60993	4.24258	4.84153	4.24103
		3	6.83761	7.58017	7.12166	87.0476	85.6343	85.7651	20.4706	19.8157	19.4064	50.2674	51.7333	50.8064	58.75	64.3956	63.0342	97.1736	94.3254	93.2584	39.7977	38.0131	38.2549	66.1429	69.0341	67.2554	105.612	107.831	107.831	55.9546	54.7378	56.8556	88.3186	90.9414	86.8794	7.83629	8.73471	8.18446
		2	29.0598	29.7376	29.3769	106.286	103.918	104.093	98.4706	97.6958	92.3516	96.5241	94.9333	97.5807	92.9167	93.1868	90.5983	105.249	100.126	98.7516	43.367	44.7948	44.2705	97.7143	96.1648	97.1467	99.6174	103.466	101.797	100.567	95.7682	98.9945	101.239	103.375	100.177	59.3461	59.0467	59.1429
		1	89.1738	90.9621	89.3175	101.524	101.679	98.9324	100.118	100.23	98.9726	99.1979	100	99.1936	97.5	99.7802	97.2222	105.384	101.765	98.1273	51.2195	47.2933	50.0809	98.8571	101.847	98.913	98.5969	100.257	98.8447	103.686	97.3321	97.7148	101.062	101.599	99.2908	54.1053	56.6509	55.2206
		0	99.4302	98.8338	102.967	103.619	101.306	102.669	102	101.267	97.2603	98.9305	99.7333	101.613	99.7917	101.319	99.7863	105.384	99.2434	97.5031	78.3462	79.417	78.2205	99.1429	97.1591	97.6902	98.7245	100.257	97.9461	100.851	100.368	99.1773	99.115	101.243	97.5177	66.833	68.9294	67.6822
		-1	100.285	96.793	100.89	101.905	99.4403	100.534	100.118	97.9263	98.1735	97.0588	99.2	100.806	95.8333	102.418	97.8632	102.826	99.4956	97.2534	87.6264	92.9804	91.3034	98.8571	97.4432	96.6033	98.5969	100.128	98.7163	99.2439	95.7682	96.5265	100	100.355	97.8723	73.122	72.0739	72.2846

## Sheet: Figure 4b
	Figure 4b
			LC50 of gilteritinib
			BCR-ABL1	DUX4	ETV6-RUNX1	Hyperdiploid	T-ALL	TCF3-PBX1	ZNF384-r
			695.59	128.852	139.049	147.942	474.794	486.559	4.885
			1032.65	199.61	159.316	342.092	831.35	634.937	4.885
				233.906	164.903	853.5	863.692	952.715	17.948
				245.244	527.807	862.059	904.718	983.779
				824.083	689.881	955.324	1047.97	1001.54
				1005.4	786.77	1117.68	2510.44	1038.44
					817.807	5578.25	3962.7
					847.368	20000	20000
					928.041	20000	20000
					1214.62
					1294.78
					20000

## Sheet: Figure 4c
Figure 4c
	RT-PCR
		EPZ			FLT3
	Control	1	1	1	1	1	1
	EPZ KD	0.621328	0.520877	0.695127	0.524973	0.361206	0.523031

## Sheet: Figure 4d
	Figure 4d
	Log10 transformed concentration of Gilteritinib	Control			KO-1
	4	6.16836	6.85358	7.61127	9.60821	9.29743	12.2827
	3	29.5718	30.6334	36.6158	47.9011	48.9693	41.8957
	2	33.3273	36.4659	39.7764	60.8209	61.5482	74.0886
	1	45.1923	47.0232	59.4066	71.6884	60.9592	73.4156
	0	65.4753	69.4185	82.9714	73.3675	86.7059	102.972
	-1	97.1698	88.8889	87.3146	84.7948	115.103	111.89

[truncated: 17 more sheets: Figure 4e, Figure 4f, Figure 4g, Figure 4h, S Figure 1c, S Figure 3a, S Figure 3b, S Figure 3d, S Figure 4a, S Figure 4c, S Figure 4d, S Figure 5a, S Figure 5b, S Figure 5c, S Figure 6a, S Figure 6b, S Figure 6c]
